# Supplementary material for: A lightweight soil moisture prediction model based on irrigation cycle segmentation and Kalman filtering
Source: Front Plant Sci. 2026 Jun 30;17:1853119. doi: 10.3389/fpls.2026.1853119 (PMC13364617; doi:10.3389/fpls.2026.1853119)
Supplement: Supplementary file 1 [file DataSheet1.csv]

Time	VWC(%)-10cm	VWC(%)-20cm	VWC(%)-30cm	VWC(%)-40cm	VWC(%)-50cm	VWC(%)-60cm	VWC(%)-70cm	VWC(%)-80cm	VWC(%)-90cm	VWC(%)-100cm	soil temperature(��)-land surface	soil temperature(��)-10cm	soil temperature(��)-20cm	soil temperature(��)-30cm	soil temperature(��)-40cm	soil temperature(��)-50cm	soil temperature(��)-60cm	soil temperature(��)-70cm	soil temperature(��)-80cm	soil temperature(��)-90cm	soil temperature(��)-100cm	Battery level(v)	external input voltage(v)
2025/3/5 0:00	24.5	33.25	35.16	31.61	34.13	33.45	37.77	38.36	35.37	35.73	2.4375	5.5625	6.875	7.3125	7.5	7.8125	8.0625	8.4375	8.5	8.75	9.0625	3.414	0.009
2025/3/5 1:00	24.52	33.25	35.14	31.59	34.13	33.44	37.76	38.36	35.38	35.73	2	5.25	6.75	7.25	7.5	7.8125	8.0625	8.4375	8.5	8.8125	9.0625	3.402	0.009
2025/3/5 2:00	24.51	33.23	35.14	31.59	34.11	33.44	37.77	38.36	35.36	35.73	1.6875	4.9375	6.625	7.25	7.5	7.8125	8.0625	8.375	8.5	8.8125	9.0625	3.39	0.009
2025/3/5 3:00	24.52	33.24	35.14	31.58	34.11	33.44	37.76	38.36	35.38	35.73	1.4375	4.625	6.5	7.1875	7.5	7.8125	8.0625	8.4375	8.5	8.75	9.0625	3.384	0.009
2025/3/5 4:00	24.52	33.24	35.14	31.57	34.1	33.43	37.77	38.35	35.38	35.73	1.3125	4.4375	6.375	7.125	7.4375	7.8125	8.0625	8.375	8.5	8.75	9.0625	3.372	0.009
2025/3/5 5:00	24.52	33.24	35.11	31.57	34.1	33.43	37.75	38.35	35.38	35.73	1.1875	4.1875	6.25	7.125	7.4375	7.8125	8.0625	8.375	8.5	8.8125	9.0625	3.366	0.009
2025/3/5 6:00	24.49	33.24	35.12	31.56	34.1	33.43	37.75	38.35	35.38	35.73	1.0625	4.0625	6.125	7	7.4375	7.8125	8.0625	8.375	8.5	8.8125	9.0625	3.36	0.009
2025/3/5 7:00	24.49	33.23	35.11	31.55	34.09	33.42	37.75	38.35	35.37	35.73	1	3.875	6	6.9375	7.4375	7.8125	8	8.375	8.5	8.75	9.0625	3.354	5.877
2025/3/5 8:00	24.46	33.25	35.13	31.57	34.11	33.43	37.75	38.35	35.37	35.71	1.6875	4.125	5.875	6.9375	7.375	7.75	8	8.375	8.5	8.75	9.0625	3.486	6.075
2025/3/5 9:00	24.5	33.25	35.12	31.57	34.11	33.43	37.73	38.35	35.39	35.75	1.6875	4	5.8125	6.875	7.375	7.75	8	8.375	8.5	8.8125	9.0625	3.51	10.989
2025/3/5 10:00	24.52	33.25	35.14	31.57	34.11	33.43	37.73	38.35	35.39	35.75	3.25	4.0625	5.75	6.75	7.3125	7.75	8	8.375	8.5	8.75	9.0625	3.528	11.052
2025/3/5 11:00	24.53	33.26	35.14	31.56	34.11	33.42	37.73	38.35	35.39	35.73	5.1875	4.3125	5.6875	6.6875	7.3125	7.75	8	8.375	8.5	8.75	9.0625	3.546	11.061
2025/3/5 12:00	24.51	33.28	35.14	31.57	34.11	33.43	37.74	38.35	35.39	35.69	7.3125	4.8125	5.6875	6.625	7.25	7.6875	8	8.375	8.5	8.75	9.0625	3.558	10.836
2025/3/5 13:00	24.48	33.3	35.14	31.57	34.11	33.43	37.74	38.34	35.38	35.73	8.875	5.5	5.75	6.625	7.1875	7.6875	8	8.3125	8.5	8.75	9.0625	3.564	10.755
2025/3/5 14:00	24.45	33.3	35.14	31.57	34.1	33.42	37.74	38.34	35.39	35.74	10.6875	6.25	5.9375	6.625	7.1875	7.6875	8	8.3125	8.4375	8.75	9.0625	3.564	10.746
2025/3/5 14:59	24.42	33.29	35.15	31.57	34.1	33.42	37.73	38.34	35.39	35.73	11.5	6.9375	6.125	6.625	7.1875	7.6875	8	8.3125	8.5	8.8125	9.0625	3.57	10.8
2025/3/5 15:59	24.39	33.29	35.15	31.57	34.11	33.42	37.73	38.34	35.38	35.71	11.9375	7.5625	6.3125	6.6875	7.125	7.625	7.9375	8.3125	8.4375	8.8125	9.0625	3.57	10.854
2025/3/5 16:59	24.35	33.28	35.15	31.57	34.11	33.43	37.73	38.33	35.39	35.73	11.1875	7.9375	6.625	6.75	7.125	7.625	7.9375	8.3125	8.4375	8.75	9.0625	3.57	10.548
2025/3/5 18:00	24.32	33.25	35.14	31.57	34.12	33.43	37.73	38.36	35.39	35.73	9.9375	8.125	6.8125	6.8125	7.125	7.5625	7.9375	8.3125	8.4375	8.75	9.0625	3.564	9.666
2025/3/5 19:00	24.29	33.23	35.15	31.57	34.12	33.42	37.73	38.34	35.39	35.73	8.6875	8.125	7	6.875	7.125	7.5625	7.9375	8.3125	8.4375	8.75	9.0625	3.546	0.117
2025/3/5 20:00	24.28	33.2	35.12	31.57	34.12	33.43	37.71	38.36	35.39	35.73	7.6875	7.875	7.125	7	7.1875	7.5625	7.875	8.3125	8.4375	8.75	9.0625	3.51	0.027
2025/3/5 21:00	24.28	33.18	35.11	31.58	34.12	33.44	37.73	38.34	35.39	35.73	6.875	7.625	7.25	7.0625	7.1875	7.5625	7.875	8.3125	8.4375	8.75	9.0625	3.48	0.018
2025/3/5 22:00	24.27	33.16	35.09	31.57	34.12	33.44	37.73	38.34	35.39	35.71	6.4375	7.375	7.25	7.1875	7.25	7.5625	7.875	8.3125	8.4375	8.75	9.0625	3.456	0.018
2025/3/5 23:00	24.27	33.14	35.09	31.56	34.11	33.43	37.73	38.34	35.41	35.71	6.1875	7.1875	7.25	7.1875	7.25	7.5625	7.875	8.3125	8.4375	8.75	9.0625	3.438	0.009
2025/3/6 0:00	24.28	33.13	35.09	31.55	34.12	33.43	37.73	38.34	35.39	35.7	6	7	7.25	7.25	7.3125	7.5625	7.875	8.3125	8.4375	8.75	9.0625	3.42	0.009
2025/3/6 1:00	24.27	33.12	35.07	31.55	34.11	33.43	37.73	38.34	35.41	35.7	5.625	6.8125	7.1875	7.25	7.3125	7.5625	7.875	8.25	8.4375	8.75	9.0625	3.408	0.009
2025/3/6 2:00	24.27	33.12	35.07	31.54	34.11	33.43	37.72	38.34	35.41	35.69	5.25	6.625	7.125	7.25	7.375	7.625	7.875	8.25	8.4375	8.75	9.0625	3.396	0.009
2025/3/6 3:00	24.28	33.09	35.05	31.54	34.1	33.43	37.73	38.34	35.39	35.69	4.25	6.375	7.0625	7.25	7.375	7.625	7.875	8.25	8.4375	8.75	9.0625	3.384	0.009
2025/3/6 4:00	24.28	33.07	35.02	31.52	34.09	33.43	37.72	38.34	35.39	35.69	3.5625	6.0625	7	7.3125	7.375	7.625	7.875	8.25	8.4375	8.75	9.0625	3.378	0.009
2025/3/6 5:00	24.29	33.06	35.02	31.51	34.08	33.42	37.72	38.34	35.39	35.68	2.9375	5.75	6.875	7.25	7.4375	7.6875	7.875	8.25	8.4375	8.75	9.0625	3.372	0.009
2025/3/6 6:00	24.29	33.06	35.01	31.5	34.08	33.42	37.72	38.34	35.39	35.68	2.875	5.5	6.8125	7.25	7.375	7.625	7.875	8.25	8.4375	8.75	9.0625	3.366	0.009
2025/3/6 7:00	24.3	33.07	35.01	31.49	34.08	33.43	37.72	38.34	35.4	35.67	2.875	5.3125	6.6875	7.25	7.4375	7.6875	7.875	8.25	8.4375	8.6875	9.0625	3.354	5.841
2025/3/6 8:00	24.29	33.06	35	31.49	34.08	33.42	37.72	38.34	35.39	35.66	3.25	5.3125	6.625	7.1875	7.4375	7.6875	7.875	8.25	8.4375	8.75	9.0625	3.558	11.196
2025/3/6 9:00	24.31	33.08	35.01	31.49	34.07	33.43	37.72	38.34	35.39	35.66	4.4375	5.25	6.5	7.125	7.4375	7.6875	7.875	8.25	8.4375	8.75	9.0625	3.51	10.962
2025/3/6 10:00	24.32	33.09	35	31.49	34.08	33.41	37.72	38.34	35.39	35.65	6.5625	5.4375	6.4375	7.125	7.375	7.6875	7.9375	8.25	8.4375	8.75	9.0625	3.54	10.809
2025/3/6 11:00	24.32	33.11	35.01	31.48	34.07	33.41	37.71	38.35	35.39	35.63	9	5.875	6.4375	7.0625	7.375	7.6875	7.9375	8.25	8.375	8.75	9.0625	3.552	10.692
2025/3/6 12:00	24.3	33.12	35.01	31.48	34.07	33.42	37.71	38.34	35.39	35.62	11.125	6.5625	6.5	7.0625	7.375	7.6875	7.875	8.25	8.4375	8.75	9.0625	3.564	10.503
2025/3/6 13:00	24.26	33.13	35.01	31.49	34.06	33.4	37.71	38.34	35.38	35.62	12.9375	7.375	6.625	7.0625	7.3125	7.6875	7.875	8.25	8.375	8.75	9.0625	3.57	10.719
2025/3/6 14:00	24.21	33.14	35.03	31.5	34.07	33.42	37.7	38.35	35.39	35.62	13.8125	8.1875	6.8125	7	7.3125	7.6875	7.875	8.25	8.375	8.75	9.0625	3.57	10.782
2025/3/6 15:00	24.15	33.11	35.02	31.49	34.08	33.4	37.7	38.34	35.38	35.6	13.4375	8.8125	7.0625	7.0625	7.3125	7.625	7.9375	8.25	8.375	8.75	9.0625	3.576	10.782
2025/3/6 16:00	24.1	33.09	35.02	31.49	34.06	33.4	37.69	38.34	35.38	35.59	12.6875	9.1875	7.3125	7.125	7.3125	7.625	7.875	8.25	8.375	8.75	9.0625	3.576	10.755
2025/3/6 17:00	24.06	33.06	34.99	31.49	34.06	33.4	37.7	38.34	35.39	35.59	11.8125	9.3125	7.5625	7.25	7.3125	7.625	7.875	8.25	8.375	8.6875	9.0625	3.576	10.656
2025/3/6 18:00	24.03	33.04	35	31.48	34.06	33.4	37.7	38.34	35.37	35.58	10.8125	9.3125	7.75	7.3125	7.375	7.625	7.875	8.25	8.375	8.75	9.0625	3.57	9.711
2025/3/6 19:00	24	32.99	34.98	31.48	34.06	33.39	37.7	38.33	35.37	35.57	9.625	9.1875	7.9375	7.4375	7.375	7.625	7.875	8.25	8.375	8.75	9	3.552	0.135
2025/3/6 20:00	23.98	32.96	34.97	31.47	34.06	33.4	37.69	38.34	35.37	35.56	8.5625	8.9375	8	7.5625	7.4375	7.625	7.875	8.25	8.375	8.75	9.0625	3.51	0.027
2025/3/6 21:00	23.97	32.92	34.94	31.47	34.06	33.39	37.69	38.33	35.37	35.56	7.625	8.5625	8.0625	7.625	7.5	7.6875	7.875	8.25	8.4375	8.75	9.0625	3.486	0.018
2025/3/6 22:00	23.96	32.91	34.93	31.45	34.05	33.39	37.69	38.33	35.37	35.55	7	8.3125	8.0625	7.6875	7.5625	7.6875	7.875	8.25	8.375	8.75	9.0625	3.462	0.009
2025/3/6 23:00	23.95	32.89	34.91	31.44	34.05	33.4	37.69	38.34	35.38	35.54	6.375	8	8	7.75	7.5625	7.6875	7.875	8.25	8.375	8.6875	9.0625	3.438	0.009
2025/3/7 0:00	23.96	32.86	34.9	31.44	34.04	33.39	37.69	38.34	35.38	35.54	5.75	7.6875	7.9375	7.75	7.625	7.75	7.9375	8.25	8.375	8.6875	9.0625	3.426	0.009
2025/3/7 1:00	23.96	32.85	34.88	31.42	34.04	33.39	37.69	38.33	35.38	35.52	5.375	7.375	7.875	7.8125	7.6875	7.75	7.9375	8.25	8.375	8.6875	9.0625	3.408	0.009
2025/3/7 2:00	23.97	32.84	34.87	31.41	34.03	33.39	37.68	38.34	35.36	35.48	5.1875	7.125	7.75	7.75	7.6875	7.8125	7.9375	8.25	8.375	8.75	9.0625	3.396	0.009
2025/3/7 3:00	23.97	32.82	34.85	31.41	34.02	33.39	37.69	38.33	35.36	35.47	4.75	6.8125	7.625	7.75	7.6875	7.8125	7.9375	8.25	8.375	8.75	9.0625	3.384	0.009
2025/3/7 4:00	23.97	32.81	34.83	31.4	34.02	33.39	37.68	38.32	35.36	35.45	4.125	6.5625	7.5	7.75	7.6875	7.8125	7.9375	8.25	8.375	8.75	9.0625	3.378	0.009
2025/3/7 5:00	23.98	32.8	34.81	31.37	34	33.38	37.68	38.32	35.36	35.44	3.8125	6.3125	7.4375	7.75	7.75	7.875	7.9375	8.25	8.375	8.75	9.0625	3.372	0.009
2025/3/7 6:00	23.99	32.8	34.8	31.36	34	33.38	37.68	38.33	35.37	35.44	3.8125	6.125	7.3125	7.6875	7.75	7.875	7.9375	8.25	8.375	8.6875	9.0625	3.366	0.009
2025/3/7 7:00	23.99	32.79	34.8	31.36	34	33.37	37.68	38.32	35.37	35.43	3.875	6	7.1875	7.625	7.75	7.875	8	8.25	8.4375	8.6875	9.0625	3.354	4.455
2025/3/7 8:00	23.99	32.81	34.8	31.36	34	33.37	37.68	38.33	35.35	35.43	4.5	5.9375	7.0625	7.625	7.6875	7.875	8	8.25	8.375	8.75	9.0625	3.408	5.958
2025/3/7 9:00	23.99	32.8	34.8	31.36	34	33.36	37.66	38.32	35.37	35.42	5.3125	5.9375	7	7.5625	7.6875	7.875	8	8.3125	8.375	8.6875	9.0625	3.516	10.917
2025/3/7 10:00	23.99	32.81	34.79	31.36	34	33.37	37.67	38.32	35.36	35.42	6.4375	6.0625	6.9375	7.5	7.6875	7.875	8	8.3125	8.375	8.75	9.0625	3.534	10.98
2025/3/7 11:00	23.97	32.8	34.78	31.35	33.99	33.37	37.68	38.31	35.37	35.41	7.875	6.375	6.9375	7.5	7.6875	7.875	8	8.25	8.4375	8.6875	9.0625	3.552	11.034
2025/3/7 12:00	23.95	32.81	34.78	31.35	33.98	33.37	37.66	38.31	35.36	35.41	9.4375	6.8125	6.9375	7.4375	7.625	7.875	8	8.3125	8.4375	8.75	9.0625	3.558	10.872
2025/3/7 13:00	23.93	32.81	34.78	31.35	33.99	33.36	37.64	38.32	35.35	35.4	11.125	7.375	7.0625	7.4375	7.625	7.875	8	8.3125	8.375	8.75	9.0625	3.57	10.899
2025/3/7 14:00	23.88	32.8	34.78	31.34	33.98	33.36	37.64	38.3	35.35	35.38	12	8	7.1875	7.4375	7.625	7.875	8	8.3125	8.375	8.75	9.0625	3.57	10.764
2025/3/7 15:00	23.83	32.81	34.78	31.34	33.98	33.36	37.64	38.31	35.35	35.37	12.6875	8.5	7.3125	7.4375	7.625	7.875	8	8.3125	8.4375	8.75	9.0625	3.576	10.755
2025/3/7 16:00	23.77	32.78	34.77	31.33	33.96	33.35	37.64	38.3	35.34	35.37	12.875	9	7.5625	7.5	7.625	7.875	8	8.3125	8.4375	8.75	9.0625	3.576	10.827
2025/3/7 17:00	23.71	32.76	34.76	31.33	33.96	33.35	37.64	38.3	35.35	35.36	12.0625	9.25	7.75	7.5625	7.625	7.875	8	8.3125	8.4375	8.75	9.0625	3.576	10.71
2025/3/7 18:00	23.65	32.73	34.75	31.33	33.96	33.35	37.64	38.3	35.34	35.36	10.8125	9.375	7.9375	7.625	7.625	7.875	8	8.375	8.4375	8.75	9.0625	3.576	9.72
2025/3/7 19:00	23.6	32.69	34.75	31.32	33.96	33.35	37.63	38.3	35.34	35.36	9.6875	9.25	8.125	7.6875	7.6875	7.875	8	8.3125	8.4375	8.75	9.0625	3.558	0.153
2025/3/7 20:00	23.57	32.67	34.72	31.31	33.96	33.35	37.63	38.28	35.34	35.36	8.875	8.9375	8.1875	7.8125	7.75	7.875	8	8.3125	8.4375	8.75	9.0625	3.516	0.027
2025/3/7 21:00	23.54	32.64	34.7	31.3	33.96	33.34	37.64	38.28	35.34	35.36	8	8.75	8.1875	7.875	7.75	7.875	8.0625	8.3125	8.4375	8.75	9.0625	3.486	0.018
2025/3/7 22:00	23.53	32.59	34.68	31.3	33.95	33.34	37.64	38.3	35.33	35.36	7.0625	8.4375	8.25	7.9375	7.75	7.875	8.0625	8.375	8.4375	8.75	9.0625	3.462	0.009
2025/3/7 23:00	23.52	32.57	34.66	31.29	33.95	33.34	37.63	38.3	35.34	35.35	6.5625	8.125	8.1875	8	7.8125	7.875	8.0625	8.3125	8.4375	8.75	9.0625	3.444	0.009
2025/3/8 0:00	23.52	32.53	34.65	31.28	33.94	33.33	37.64	38.3	35.33	35.36	5.75	7.75	8.125	8	7.8125	7.9375	8.0625	8.3125	8.4375	8.75	9.0625	3.426	0.009
2025/3/8 1:00	23.51	32.51	34.61	31.27	33.93	33.34	37.62	38.3	35.33	35.35	5	7.4375	8	8	7.875	7.9375	8.0625	8.375	8.4375	8.75	9.0625	3.408	0.009
2025/3/8 2:00	23.52	32.48	34.59	31.24	33.93	33.33	37.63	38.3	35.34	35.35	4.3125	7.0625	7.9375	8	7.875	7.9375	8.0625	8.3125	8.4375	8.75	9.0625	3.396	0.009
2025/3/8 3:00	23.53	32.47	34.59	31.23	33.92	33.32	37.62	38.28	35.34	35.35	3.8125	6.6875	7.8125	7.9375	7.9375	8	8.0625	8.375	8.4375	8.75	9.0625	3.39	0.009
2025/3/8 4:00	23.53	32.46	34.55	31.22	33.91	33.33	37.62	38.28	35.33	35.34	3.1875	6.3125	7.625	7.9375	7.875	8	8.0625	8.375	8.4375	8.75	9.0625	3.378	0.009
2025/3/8 5:00	23.55	32.43	34.53	31.2	33.9	33.32	37.62	38.3	35.33	35.35	2.75	5.9375	7.5625	7.9375	7.9375	8	8.0625	8.375	8.4375	8.75	9.0625	3.372	0.009
2025/3/8 6:00	23.55	32.42	34.53	31.17	33.9	33.3	37.62	38.28	35.34	35.34	2.4375	5.625	7.375	7.875	7.9375	8	8.125	8.375	8.4375	8.75	9.0625	3.366	0.009
2025/3/8 7:00	23.56	32.42	34.51	31.17	33.89	33.31	37.62	38.28	35.32	35.34	2.25	5.375	7.25	7.8125	7.875	8	8.125	8.375	8.4375	8.8125	9.0625	3.354	5.904
2025/3/8 8:00	23.54	32.43	34.52	31.17	33.88	33.31	37.61	38.28	35.34	35.35	2.8125	5.5625	7.125	7.75	7.875	8.0625	8.125	8.375	8.4375	8.75	9.0625	3.516	11.232
2025/3/8 9:00	23.56	32.44	34.52	31.17	33.88	33.31	37.62	38.28	35.33	35.33	4.25	5.4375	7	7.6875	7.875	8	8.125	8.375	8.4375	8.75	9.125	3.522	10.935
2025/3/8 10:00	23.59	32.45	34.51	31.16	33.88	33.31	37.62	38.28	35.34	35.35	6.9375	5.6875	6.9375	7.625	7.875	8	8.125	8.375	8.4375	8.75	9.0625	3.546	10.764
2025/3/8 11:00	23.6	32.47	34.51	31.17	33.87	33.31	37.61	38.26	35.33	35.35	9.625	6.1875	6.875	7.5625	7.8125	8.0625	8.125	8.375	8.5	8.75	9.0625	3.558	10.566
2025/3/8 12:00	23.56	32.49	34.52	31.17	33.88	33.3	37.61	38.27	35.33	35.34	12.1875	7	6.875	7.5	7.8125	8	8.125	8.375	8.5	8.75	9.0625	3.57	10.368
2025/3/8 13:00	23.5	32.49	34.52	31.15	33.88	33.31	37.59	38.26	35.32	35.34	14.3125	7.9375	7.0625	7.5	7.75	8	8.125	8.4375	8.5	8.75	9.0625	3.57	10.422
2025/3/8 14:00	23.44	32.5	34.52	31.15	33.88	33.3	37.6	38.26	35.33	35.33	15.5625	8.875	7.25	7.5	7.75	8	8.125	8.4375	8.5	8.75	9.125	3.576	10.557
2025/3/8 15:00	23.36	32.47	34.52	31.15	33.87	33.3	37.59	38.27	35.32	35.33	15.9375	9.6875	7.5625	7.5	7.75	8	8.125	8.4375	8.5	8.75	9.125	3.576	10.548
2025/3/8 16:00	23.28	32.45	34.51	31.17	33.87	33.3	37.58	38.26	35.32	35.33	15.4375	10.25	7.875	7.625	7.75	8	8.125	8.4375	8.5	8.8125	9.125	3.576	10.62
2025/3/8 17:00	23.19	32.41	34.51	31.15	33.87	33.29	37.59	38.26	35.32	35.32	14.1875	10.5625	8.1875	7.6875	7.75	8	8.125	8.4375	8.5	8.75	9.125	3.576	10.494
2025/3/8 18:00	23.13	32.37	34.49	31.15	33.87	33.29	37.58	38.26	35.32	35.32	12.875	10.5625	8.4375	7.8125	7.75	8	8.125	8.4375	8.5	8.75	9.125	3.57	9.594
2025/3/8 19:00	23.07	32.32	34.47	31.15	33.88	33.29	37.59	38.26	35.32	35.32	11.5	10.4375	8.625	7.9375	7.8125	7.9375	8.125	8.4375	8.5	8.75	9.125	3.576	0.18
2025/3/8 20:00	23.05	32.29	34.45	31.15	33.86	33.29	37.59	38.26	35.31	35.32	10.375	10.125	8.75	8.0625	7.8125	8	8.125	8.4375	8.5	8.8125	9.125	3.528	0.027
2025/3/8 21:00	23.01	32.25	34.42	31.12	33.87	33.29	37.59	38.26	35.31	35.33	9.6875	9.875	8.8125	8.1875	7.9375	8	8.125	8.4375	8.5	8.8125	9.125	3.498	0.018
2025/3/8 22:00	23	32.21	34.41	31.12	33.86	33.29	37.59	38.26	35.31	35.32	9.125	9.5625	8.875	8.25	7.9375	8	8.125	8.4375	8.5	8.8125	9.125	3.468	0.018
2025/3/8 23:00	22.98	32.17	34.38	31.11	33.85	33.28	37.59	38.26	35.31	35.33	8.125	9.25	8.8125	8.3125	8	8.0625	8.125	8.4375	8.5	8.8125	9.125	3.45	0.009
2025/3/9 0:00	22.98	32.15	34.36	31.1	33.85	33.28	37.58	38.26	35.31	35.33	7.3125	8.9375	8.75	8.375	8.0625	8.0625	8.1875	8.4375	8.5	8.8125	9.125	3.432	0.009
2025/3/9 1:00	22.97	32.11	34.34	31.08	33.83	33.28	37.58	38.26	35.31	35.32	6.4375	8.5625	8.6875	8.375	8.125	8.125	8.1875	8.4375	8.5	8.8125	9.125	3.414	0.009
2025/3/9 2:00	22.98	32.09	34.32	31.07	33.84	33.27	37.59	38.26	35.3	35.33	5.75	8.125	8.625	8.375	8.125	8.125	8.1875	8.4375	8.5	8.8125	9.125	3.402	0.009
2025/3/9 3:00	22.98	32.06	34.3	31.04	33.81	33.27	37.58	38.25	35.31	35.32	5.125	7.75	8.5	8.375	8.1875	8.1875	8.1875	8.4375	8.5	8.8125	9.125	3.39	0.009
2025/3/9 4:00	22.99	32.05	34.27	31.03	33.81	33.27	37.57	38.26	35.3	35.32	4.875	7.4375	8.375	8.375	8.1875	8.1875	8.1875	8.5	8.5	8.8125	9.125	3.384	0.009
2025/3/9 4:59	22.98	32.03	34.26	31.02	33.8	33.25	37.57	38.25	35.3	35.32	4.4375	7.125	8.1875	8.375	8.1875	8.1875	8.25	8.5	8.5	8.8125	9.125	3.372	0.009
2025/3/9 6:00	22.99	32.03	34.25	31	33.8	33.25	37.57	38.24	35.3	35.32	4.1875	6.875	8.0625	8.3125	8.1875	8.1875	8.25	8.5	8.5625	8.8125	9.125	3.366	0.009
2025/3/9 6:59	22.99	32.02	34.23	30.99	33.79	33.25	37.57	38.24	35.3	35.32	4.25	6.6875	7.9375	8.25	8.25	8.25	8.25	8.5	8.5625	8.8125	9.125	3.354	5.796
2025/3/9 8:00	22.99	32.03	34.23	30.99	33.79	33.25	37.57	38.25	35.3	35.32	5	6.625	7.8125	8.25	8.25	8.25	8.25	8.5	8.5625	8.875	9.125	3.42	5.967
2025/3/9 9:00	23.01	32.03	34.23	30.99	33.79	33.24	37.57	38.24	35.31	35.32	6	6.625	7.6875	8.1875	8.1875	8.25	8.3125	8.5	8.5625	8.8125	9.125	3.51	11.034
2025/3/9 10:00	23.01	32.03	34.23	30.98	33.77	33.23	37.57	38.24	35.3	35.33	8.1875	6.875	7.6875	8.125	8.1875	8.25	8.3125	8.5	8.5625	8.8125	9.125	3.54	10.836
2025/3/9 11:00	23.01	32.04	34.22	30.97	33.77	33.24	37.55	38.24	35.3	35.33	10.25	7.3125	7.625	8.0625	8.1875	8.25	8.3125	8.5625	8.5625	8.875	9.125	3.558	10.728
2025/3/9 12:00	22.99	32.05	34.21	30.96	33.77	33.23	37.55	38.24	35.3	35.32	12.25	7.9375	7.6875	8.0625	8.1875	8.25	8.3125	8.5	8.5625	8.8125	9.125	3.564	10.548
2025/3/9 13:00	22.95	32.06	34.22	30.95	33.77	33.23	37.55	38.23	35.28	35.31	14.1875	8.6875	7.8125	8	8.125	8.25	8.3125	8.5625	8.5625	8.875	9.1875	3.57	10.53
2025/3/9 14:00	22.89	32.06	34.21	30.95	33.77	33.22	37.54	38.23	35.28	35.32	15.1875	9.5	8	8	8.125	8.25	8.3125	8.5625	8.5625	8.875	9.125	3.576	10.638
2025/3/9 15:00	22.83	32.04	34.21	30.94	33.74	33.22	37.54	38.23	35.28	35.31	15.875	10.1875	8.25	8.0625	8.125	8.25	8.3125	8.5625	8.5625	8.875	9.1875	3.576	10.638
2025/3/9 16:00	22.78	31.95	34.19	30.93	33.74	33.22	37.54	38.23	35.29	35.31	15.5	10.75	8.5	8.125	8.1875	8.25	8.3125	8.5625	8.5625	8.875	9.1875	3.576	10.485
2025/3/9 16:59	22.71	31.93	34.17	30.93	33.74	33.22	37.53	38.21	35.28	35.31	14.75	11	8.75	8.1875	8.125	8.25	8.3125	8.5625	8.625	8.875	9.1875	3.576	10.485
2025/3/9 17:59	22.66	31.89	34.16	30.92	33.73	33.22	37.53	38.22	35.28	35.31	13.4375	11.0625	9	8.3125	8.1875	8.25	8.3125	8.5625	8.5625	8.875	9.1875	3.576	9.837
2025/3/9 18:59	22.61	31.86	34.14	30.92	33.73	33.21	37.53	38.21	35.28	35.31	11.875	10.9375	9.1875	8.4375	8.1875	8.25	8.3125	8.5625	8.625	8.875	9.1875	3.558	0.234
2025/3/9 19:59	22.58	31.81	34.13	30.91	33.73	33.2	37.53	38.21	35.28	35.33	10.75	10.625	9.3125	8.5625	8.25	8.3125	8.375	8.5625	8.625	8.875	9.1875	3.516	0.027
2025/3/9 21:00	22.56	31.79	34.11	30.89	33.73	33.21	37.52	38.21	35.28	35.31	9.875	10.3125	9.3125	8.625	8.3125	8.3125	8.3125	8.5625	8.625	8.875	9.1875	3.486	0.018
2025/3/9 22:00	22.56	31.77	34.09	30.89	33.71	33.2	37.51	38.22	35.27	35.31	9.1875	9.9375	9.3125	8.6875	8.3125	8.3125	8.375	8.5625	8.625	8.875	9.1875	3.462	0.018
2025/3/9 22:59	22.55	31.74	34.07	30.87	33.71	33.2	37.51	38.21	35.27	35.33	8.5625	9.625	9.3125	8.75	8.375	8.375	8.375	8.5625	8.625	8.875	9.1875	3.444	0.009
2025/3/10 0:00	22.54	31.71	34.05	30.87	33.71	33.2	37.49	38.21	35.28	35.31	8	9.3125	9.25	8.8125	8.4375	8.375	8.375	8.625	8.625	8.875	9.1875	3.426	0.009
2025/3/10 0:59	22.53	31.69	34.04	30.85	33.69	33.19	37.5	38.21	35.27	35.31	7.3125	9	9.125	8.8125	8.5	8.375	8.375	8.625	8.625	8.875	9.1875	3.414	0.009
2025/3/10 1:59	22.53	31.66	34	30.84	33.68	33.18	37.5	38.21	35.26	35.31	6.5625	8.625	9.0625	8.8125	8.5	8.4375	8.4375	8.625	8.625	8.9375	9.1875	3.402	0.009
2025/3/10 3:00	22.53	31.65	33.99	30.82	33.68	33.17	37.49	38.21	35.26	35.33	5.9375	8.3125	8.9375	8.8125	8.5	8.4375	8.4375	8.625	8.625	8.9375	9.1875	3.39	0.009
2025/3/10 4:00	22.53	31.63	33.96	30.8	33.67	33.17	37.49	38.21	35.26	35.31	5.375	7.9375	8.8125	8.8125	8.5625	8.5	8.4375	8.625	8.625	8.9375	9.1875	3.378	0.009
2025/3/10 5:00	22.54	31.62	33.96	30.78	33.64	33.16	37.49	38.2	35.27	35.31	5.0625	7.625	8.6875	8.75	8.5625	8.5	8.5	8.625	8.6875	8.875	9.1875	3.372	0.009
2025/3/10 6:00	22.54	31.61	33.94	30.77	33.64	33.15	37.49	38.21	35.26	35.33	4.8125	7.375	8.5625	8.6875	8.625	8.5	8.5	8.625	8.625	8.9375	9.1875	3.366	0.009
2025/3/10 7:00	22.55	31.61	33.93	30.76	33.64	33.14	37.49	38.19	35.26	35.31	4.75	7.1875	8.375	8.6875	8.5625	8.5625	8.5	8.625	8.6875	8.9375	9.25	3.354	5.868
2025/3/10 8:00	22.56	31.61	33.92	30.76	33.63	33.14	37.47	38.2	35.25	35.31	5.25	7.0625	8.25	8.625	8.5625	8.5	8.5	8.6875	8.6875	8.9375	9.25	3.54	10.998
2025/3/10 9:00	22.56	31.61	33.92	30.75	33.63	33.13	37.47	38.19	35.25	35.31	6.75	7.0625	8.1875	8.5625	8.5625	8.5625	8.5	8.6875	8.6875	8.9375	9.1875	3.522	10.944
2025/3/10 10:00	22.57	31.62	33.92	30.75	33.63	33.12	37.47	38.19	35.25	35.31	9.1875	7.3125	8.0625	8.5	8.5	8.5625	8.5625	8.6875	8.6875	8.9375	9.25	3.546	10.953
2025/3/10 10:59	22.55	31.64	33.92	30.74	33.61	33.12	37.46	38.19	35.26	35.31	11.375	7.875	8.0625	8.4375	8.5	8.5625	8.5625	8.6875	8.6875	8.9375	9.25	3.558	10.701
2025/3/10 11:59	22.53	31.64	33.92	30.72	33.61	33.11	37.46	38.18	35.25	35.31	12.625	8.5	8.0625	8.4375	8.5	8.5625	8.5625	8.6875	8.75	8.9375	9.25	3.57	10.746
2025/3/10 12:59	22.51	31.64	33.91	30.72	33.6	33.11	37.46	38.19	35.25	35.31	13.5625	9.125	8.1875	8.375	8.4375	8.5625	8.5625	8.6875	8.6875	8.9375	9.1875	3.576	10.602
2025/3/10 13:59	22.46	31.64	33.91	30.72	33.6	33.1	37.44	38.18	35.25	35.31	14.9375	9.75	8.375	8.375	8.4375	8.5625	8.5625	8.75	8.75	8.9375	9.25	3.576	10.494
2025/3/10 15:00	22.42	31.64	33.91	30.71	33.59	33.1	37.42	38.18	35.24	35.3	16.375	10.4375	8.5625	8.375	8.4375	8.5625	8.5625	8.75	8.6875	8.9375	9.25	3.576	10.611
2025/3/10 16:00	22.36	31.63	33.9	30.7	33.59	33.09	37.42	38.18	35.23	35.3	16.5625	11.0625	8.8125	8.5	8.4375	8.5625	8.5625	8.75	8.75	9	9.25	3.576	10.728
2025/3/10 16:59	22.29	31.6	33.9	30.7	33.6	33.09	37.42	38.17	35.23	35.3	15.9375	11.5	9.125	8.5625	8.4375	8.5	8.5625	8.75	8.75	9	9.25	3.582	10.638
2025/3/10 17:59	22.24	31.57	33.89	30.7	33.58	33.09	37.42	38.17	35.24	35.3	14.5	11.625	9.375	8.6875	8.4375	8.5625	8.5625	8.75	8.75	9	9.25	3.582	9.936
2025/3/10 18:59	22.19	31.54	33.88	30.69	33.59	33.09	37.42	38.17	35.23	35.3	12.8125	11.5625	9.5625	8.75	8.5	8.5625	8.5625	8.75	8.75	9	9.25	3.534	0.234
2025/3/10 19:59	22.15	31.5	33.86	30.7	33.58	33.09	37.42	38.17	35.24	35.3	11.5	11.25	9.6875	8.875	8.5625	8.5625	8.5625	8.75	8.75	9	9.3125	3.504	0.027
2025/3/10 21:00	22.15	31.47	33.84	30.68	33.59	33.09	37.42	38.18	35.23	35.3	10.6875	10.875	9.8125	9	8.625	8.5625	8.5625	8.75	8.75	9	9.3125	3.474	0.018
2025/3/10 22:00	22.13	31.44	33.82	30.66	33.58	33.07	37.42	38.17	35.23	35.31	10	10.5625	9.8125	9.125	8.6875	8.5625	8.625	8.75	8.75	9	9.25	3.456	0.018
2025/3/10 22:59	22.12	31.42	33.81	30.65	33.57	33.08	37.4	38.16	35.23	35.31	9.5625	10.3125	9.8125	9.1875	8.75	8.625	8.625	8.8125	8.8125	9	9.25	3.432	0.009
2025/3/10 23:59	22.12	31.4	33.78	30.65	33.57	33.07	37.4	38.17	35.22	35.3	9.125	10.0625	9.75	9.25	8.75	8.625	8.625	8.8125	8.75	9	9.3125	3.42	0.009
2025/3/11 0:59	22.12	31.39	33.78	30.64	33.55	33.07	37.4	38.16	35.21	35.3	8.8125	9.8125	9.6875	9.25	8.8125	8.6875	8.625	8.8125	8.8125	9.0625	9.3125	3.408	0.009
2025/3/11 3:00	22.11	31.34	33.75	30.63	33.54	33.05	37.39	38.16	35.22	35.3	7.9375	9.375	9.5625	9.3125	8.875	8.75	8.6875	8.8125	8.8125	9	9.3125	3.384	0.009
2025/3/11 4:00	22.1	31.32	33.73	30.61	33.54	33.05	37.4	38.16	35.21	35.3	7.375	9.125	9.4375	9.25	8.9375	8.8125	8.6875	8.8125	8.8125	9.0625	9.3125	3.378	0.009
2025/3/11 4:59	22.12	31.32	33.71	30.6	33.53	33.05	37.39	38.16	35.21	35.3	7.125	8.875	9.375	9.25	8.9375	8.8125	8.6875	8.8125	8.8125	9.0625	9.3125	3.372	0.009
2025/3/11 5:59	22.11	31.3	33.7	30.58	33.53	33.05	37.39	38.16	35.21	35.3	6.9375	8.625	9.25	9.25	9	8.8125	8.6875	8.8125	8.8125	9.0625	9.3125	3.366	0.009
2025/3/11 6:59	22.12	31.3	33.7	30.57	33.53	33.05	37.39	38.16	35.22	35.3	6.75	8.4375	9.125	9.1875	9	8.8125	8.75	8.875	8.8125	9.0625	9.3125	3.354	5.805
2025/3/11 8:00	22.13	31.3	33.68	30.56	33.51	33.05	37.39	38.16	35.22	35.3	7.1875	8.3125	9.0625	9.1875	9	8.875	8.75	8.875	8.8125	9.0625	9.3125	3.39	5.931
2025/3/11 9:00	22.13	31.3	33.67	30.55	33.49	33.05	37.37	38.16	35.21	35.3	8.4375	8.3125	8.9375	9.1875	9	8.875	8.75	8.875	8.8125	9.0625	9.3125	3.51	10.584
2025/3/11 10:00	22.13	31.29	33.67	30.54	33.49	33.03	37.39	38.15	35.22	35.3	9.5625	8.5	8.9375	9.0625	9	8.875	8.8125	8.875	8.875	9.0625	9.3125	3.534	10.944
2025/3/11 10:59	22.14	31.29	33.66	30.53	33.49	33.03	37.37	38.14	35.21	35.29	12.125	8.9375	8.875	9.0625	8.9375	8.875	8.8125	8.9375	8.875	9.0625	9.375	3.552	10.728
2025/3/11 11:59	22.13	31.31	33.66	30.53	33.48	33.02	37.37	38.15	35.21	35.3	13.3125	9.5	8.9375	9.0625	8.9375	8.875	8.8125	8.9375	8.875	9.0625	9.375	3.564	10.728
2025/3/11 12:59	22.12	31.3	33.66	30.53	33.48	33.03	37.35	38.15	35.2	35.29	14.125	10	9.0625	9	8.9375	8.875	8.8125	8.9375	8.875	9.125	9.375	3.57	10.548
2025/3/11 13:59	22.09	31.3	33.65	30.52	33.48	33.02	37.35	38.14	35.2	35.29	14.9375	10.5625	9.1875	9.0625	8.9375	8.9375	8.8125	8.9375	8.875	9.125	9.375	3.576	10.719
2025/3/11 15:00	22.06	31.29	33.65	30.51	33.46	33.01	37.35	38.14	35.19	35.29	15.375	11.0625	9.375	9.0625	8.9375	8.9375	8.875	8.9375	8.9375	9.125	9.375	3.576	10.665
2025/3/11 16:00	22.04	31.27	33.64	30.51	33.46	33.01	37.34	38.14	35.2	35.31	15.625	11.4375	9.5625	9.125	8.9375	8.9375	8.875	8.9375	8.875	9.125	9.3125	3.576	10.575
2025/3/11 16:59	22.01	31.26	33.63	30.5	33.45	33	37.33	38.13	35.2	35.3	14.875	11.75	9.8125	9.1875	9	8.9375	8.875	9	8.9375	9.125	9.375	3.576	10.287
2025/3/11 17:59	21.98	31.23	33.63	30.49	33.45	33	37.33	38.13	35.2	35.3	14.0625	11.8125	10	9.25	9	8.9375	8.875	9	8.9375	9.125	9.375	3.57	9.27
2025/3/11 18:59	21.97	31.22	33.61	30.5	33.46	33	37.33	38.13	35.2	35.3	13.1875	11.75	10.125	9.375	9	8.9375	8.875	9	8.9375	9.125	9.375	3.552	0.189
2025/3/11 20:00	21.96	31.19	33.59	30.48	33.45	32.99	37.33	38.14	35.2	35.3	12.25	11.625	10.25	9.5	9.0625	8.9375	8.875	9	8.9375	9.125	9.375	3.516	0.027
2025/3/11 21:00	21.95	31.17	33.59	30.49	33.46	32.98	37.33	38.14	35.19	35.3	11.4375	11.4375	10.3125	9.5625	9.125	9	8.9375	9	8.9375	9.125	9.375	3.486	0.018
2025/3/11 22:00	21.94	31.15	33.58	30.48	33.44	32.99	37.33	38.14	35.19	35.3	11.1875	11.1875	10.375	9.625	9.1875	9	8.875	9	8.9375	9.1875	9.375	3.462	0.018
2025/3/11 22:59	21.94	31.15	33.56	30.46	33.44	32.98	37.33	38.12	35.19	35.3	10.625	11	10.375	9.6875	9.25	9	8.9375	9	9	9.125	9.4375	3.438	0.009
2025/3/11 23:59	21.93	31.13	33.53	30.46	33.43	32.98	37.33	38.13	35.19	35.31	9.9375	10.75	10.3125	9.8125	9.3125	9.0625	8.9375	9.0625	9	9.125	9.4375	3.426	0.009
2025/3/12 0:59	21.93	31.09	33.53	30.45	33.44	32.96	37.31	38.1	35.18	35.3	9.125	10.5	10.3125	9.8125	9.3125	9.0625	9	9.0625	9	9.1875	9.4375	3.408	0.009
2025/3/12 1:59	21.92	31.07	33.51	30.44	33.42	32.96	37.33	38.07	35.18	35.31	8.375	10.1875	10.1875	9.8125	9.3125	9.125	9	9.0625	9	9.1875	9.4375	3.396	0.009
2025/3/12 2:59	21.93	31.06	33.5	30.42	33.42	32.96	37.31	38.06	35.18	35.31	7.625	9.8125	10.125	9.8125	9.375	9.125	9	9.0625	9	9.1875	9.4375	3.39	0.009
2025/3/12 3:59	21.93	31.04	33.48	30.41	33.4	32.96	37.31	38.06	35.18	35.3	7.25	9.5	10	9.8125	9.4375	9.1875	9	9.0625	9	9.1875	9.4375	3.378	0.009
2025/3/12 4:59	21.94	31.04	33.47	30.39	33.4	32.95	37.3	38.06	35.18	35.3	7.0625	9.1875	9.875	9.8125	9.4375	9.1875	9	9.0625	9	9.1875	9.4375	3.372	0.009
2025/3/12 6:00	21.94	31.04	33.46	30.39	33.4	32.95	37.31	38.06	35.18	35.3	7	9	9.75	9.75	9.4375	9.1875	9.0625	9.125	9	9.1875	9.4375	3.366	0.009
2025/3/12 6:59	21.95	31.04	33.45	30.38	33.38	32.94	37.3	38.05	35.18	35.31	6.9375	8.8125	9.625	9.75	9.4375	9.25	9.0625	9.125	9.0625	9.1875	9.4375	3.354	5.841
2025/3/12 7:59	21.95	31.04	33.45	30.37	33.38	32.94	37.3	38.05	35.18	35.31	7.4375	8.6875	9.5625	9.6875	9.4375	9.25	9.125	9.125	9.0625	9.1875	9.4375	3.546	10.917
2025/3/12 9:00	21.97	31.05	33.46	30.36	33.36	32.93	37.3	38.05	35.17	35.31	8.9375	8.6875	9.4375	9.625	9.4375	9.3125	9.125	9.125	9.0625	9.25	9.4375	3.516	10.71
2025/3/12 10:00	21.98	31.07	33.43	30.35	33.36	32.94	37.29	38.05	35.17	35.31	10.9375	9	9.375	9.625	9.4375	9.3125	9.125	9.1875	9.0625	9.25	9.4375	3.546	10.692
2025/3/12 10:59	21.98	31.07	33.44	30.35	33.35	32.92	37.28	38.03	35.17	35.31	12.3125	9.375	9.375	9.5625	9.4375	9.3125	9.1875	9.1875	9.125	9.25	9.5	3.558	10.611
2025/3/12 11:59	21.98	31.09	33.45	30.35	33.35	32.93	37.29	38.04	35.17	35.3	14.125	9.9375	9.375	9.5	9.375	9.3125	9.125	9.1875	9.125	9.25	9.5	3.57	10.584
2025/3/12 12:59	21.96	31.08	33.45	30.33	33.35	32.93	37.28	38.05	35.17	35.3	15.5625	10.5625	9.5	9.5	9.4375	9.3125	9.125	9.1875	9.0625	9.25	9.5	3.576	10.638
2025/3/12 13:59	21.92	31.09	33.44	30.33	33.35	32.91	37.28	38.04	35.17	35.3	15.875	11.1875	9.6875	9.5	9.375	9.3125	9.1875	9.1875	9.125	9.25	9.5	3.576	10.701
2025/3/12 15:00	21.89	31.07	33.45	30.33	33.34	32.91	37.28	38.03	35.17	35.3	16	11.625	9.875	9.5	9.375	9.3125	9.1875	9.1875	9.125	9.25	9.5	3.576	10.62
2025/3/12 15:59	21.85	31.06	33.44	30.32	33.34	32.9	37.26	38.03	35.15	35.31	15.6875	12	10.0625	9.5625	9.375	9.3125	9.1875	9.25	9.125	9.3125	9.5	3.582	10.404
2025/3/12 16:59	21.81	31.03	33.42	30.32	33.33	32.9	37.26	38.04	35.15	35.3	14.9375	12.1875	10.3125	9.625	9.375	9.3125	9.1875	9.25	9.125	9.3125	9.5	3.576	10.287
2025/3/12 17:59	21.79	31.02	33.42	30.31	33.34	32.9	37.26	38.04	35.15	35.31	14.125	12.1875	10.4375	9.75	9.4375	9.3125	9.1875	9.25	9.1875	9.3125	9.5	3.57	9.567
2025/3/12 19:00	21.76	31	33.4	30.3	33.33	32.9	37.24	38.02	35.15	35.31	13	12.125	10.5625	9.8125	9.4375	9.3125	9.1875	9.3125	9.1875	9.3125	9.5625	3.576	0.225
2025/3/12 20:00	21.74	30.96	33.38	30.29	33.32	32.88	37.24	38.02	35.15	35.31	11.6875	11.875	10.6875	9.9375	9.5	9.375	9.25	9.3125	9.1875	9.375	9.5	3.528	0.027
2025/3/12 20:59	21.73	30.94	33.38	30.29	33.32	32.89	37.25	38.02	35.15	35.32	10.75	11.5625	10.6875	10	9.5	9.375	9.25	9.3125	9.1875	9.3125	9.5	3.498	0.018
2025/3/12 22:00	21.73	30.91	33.36	30.27	33.32	32.88	37.24	38.02	35.15	35.31	10.0625	11.1875	10.6875	10.0625	9.5625	9.375	9.25	9.3125	9.1875	9.3125	9.5625	3.468	0.018
2025/3/12 23:00	21.72	30.89	33.34	30.26	33.31	32.87	37.22	38.01	35.13	35.3	9.5625	10.875	10.6875	10.125	9.625	9.375	9.25	9.3125	9.1875	9.375	9.5625	3.45	0.009
2025/3/13 0:00	21.71	30.88	33.33	30.25	33.29	32.87	37.24	38	35.13	35.3	9.25	10.625	10.625	10.125	9.6875	9.4375	9.25	9.3125	9.25	9.375	9.5625	3.432	0.009
2025/3/13 1:00	21.73	30.88	33.32	30.25	33.29	32.86	37.24	38	35.13	35.3	9	10.375	10.5	10.1875	9.6875	9.4375	9.3125	9.3125	9.25	9.375	9.5625	3.414	0.009
2025/3/13 2:00	21.73	30.87	33.32	30.24	33.29	32.86	37.23	38.01	35.15	35.31	8.75	10.125	10.4375	10.125	9.75	9.5	9.3125	9.375	9.25	9.375	9.5625	3.402	0.009
2025/3/13 2:59	21.72	30.85	33.3	30.22	33.28	32.85	37.22	38	35.13	35.31	8.3125	9.9375	10.3125	10.125	9.75	9.5	9.3125	9.375	9.25	9.375	9.5625	3.39	0.009
2025/3/13 3:59	21.73	30.83	33.28	30.21	33.28	32.84	37.23	38.01	35.15	35.31	7.625	9.6875	10.25	10.125	9.75	9.5	9.375	9.375	9.25	9.375	9.625	3.384	0.009
2025/3/13 4:59	21.74	30.81	33.26	30.2	33.26	32.84	37.23	38	35.14	35.31	6.875	9.3125	10.125	10.125	9.75	9.5625	9.375	9.375	9.25	9.4375	9.625	3.372	0.009
2025/3/13 5:59	21.74	30.8	33.24	30.18	33.25	32.83	37.21	37.99	35.13	35.29	6.4375	9	10	10.0625	9.8125	9.5625	9.375	9.4375	9.25	9.375	9.625	3.366	0.009
2025/3/13 7:00	21.74	30.8	33.23	30.17	33.24	32.83	37.2	37.99	35.13	35.29	6.3125	8.8125	9.875	10	9.75	9.5625	9.375	9.4375	9.25	9.4375	9.625	3.354	5.841
2025/3/13 8:00	21.75	30.8	33.24	30.17	33.24	32.82	37.2	37.99	35.12	35.31	6.9375	8.6875	9.75	9.9375	9.75	9.625	9.4375	9.375	9.25	9.4375	9.625	3.42	5.967
2025/3/13 8:59	21.75	30.81	33.23	30.16	33.23	32.81	37.2	37.98	35.13	35.31	8.1875	8.6875	9.625	9.9375	9.75	9.625	9.4375	9.4375	9.3125	9.4375	9.625	3.522	10.755
2025/3/13 9:59	21.75	30.82	33.23	30.15	33.23	32.81	37.19	37.97	35.12	35.29	9.875	8.875	9.5	9.8125	9.75	9.625	9.4375	9.4375	9.3125	9.4375	9.625	3.54	10.773
2025/3/13 11:00	21.76	30.82	33.22	30.15	33.22	32.8	37.17	37.97	35.1	35.28	11.6875	9.25	9.5	9.8125	9.6875	9.625	9.4375	9.5	9.3125	9.4375	9.625	3.558	10.701
2025/3/13 11:59	21.77	30.84	33.23	30.14	33.22	32.8	37.17	37.98	35.12	35.31	12.8125	9.75	9.5	9.75	9.6875	9.625	9.5	9.5	9.3125	9.4375	9.625	3.564	10.728
2025/3/13 13:00	21.75	30.85	33.23	30.13	33.21	32.79	37.17	37.96	35.1	35.28	13.6875	10.25	9.5625	9.6875	9.6875	9.625	9.4375	9.5	9.375	9.5	9.625	3.57	10.584
2025/3/13 14:00	21.73	30.84	33.23	30.13	33.22	32.79	37.17	37.96	35.11	35.29	14.4375	10.6875	9.6875	9.6875	9.6875	9.5625	9.4375	9.5	9.375	9.5	9.625	3.576	10.62
2025/3/13 14:59	21.7	30.84	33.24	30.13	33.21	32.79	37.17	37.97	35.11	35.3	15.125	11.1875	9.875	9.6875	9.625	9.625	9.5	9.5	9.375	9.5	9.6875	3.576	10.647
2025/3/13 15:59	21.67	30.82	33.22	30.12	33.2	32.77	37.15	37.96	35.1	35.28	15.4375	11.625	10.0625	9.75	9.625	9.5625	9.5	9.5	9.375	9.5	9.6875	3.582	10.692
2025/3/13 17:00	21.65	30.82	33.21	30.12	33.19	32.77	37.14	37.95	35.1	35.29	15.3125	11.9375	10.25	9.8125	9.625	9.5625	9.5	9.5	9.375	9.5	9.6875	3.582	10.575
2025/3/13 18:00	21.62	30.8	33.22	30.11	33.19	32.77	37.14	37.96	35.1	35.29	14.5625	12.125	10.4375	9.875	9.6875	9.5625	9.5	9.5	9.375	9.5	9.6875	3.582	9.999
2025/3/13 19:00	21.61	30.78	33.2	30.11	33.19	32.77	37.13	37.96	35.1	35.3	13.0625	12.0625	10.5625	9.9375	9.6875	9.5625	9.5	9.5625	9.375	9.5	9.6875	3.534	0.324
2025/3/13 20:00	21.59	30.73	33.18	30.11	33.19	32.76	37.13	37.95	35.09	35.28	11.375	11.8125	10.6875	10.0625	9.6875	9.625	9.5	9.5625	9.4375	9.5625	9.6875	3.504	0.027
2025/3/13 20:59	21.58	30.71	33.17	30.09	33.17	32.76	37.12	37.95	35.08	35.29	10.0625	11.5	10.75	10.125	9.75	9.625	9.5	9.5625	9.375	9.5625	9.6875	3.474	0.018
2025/3/13 22:00	21.58	30.67	33.14	30.08	33.17	32.75	37.11	37.94	35.07	35.27	9	11	10.75	10.1875	9.8125	9.625	9.5	9.5625	9.4375	9.5625	9.75	3.45	0.009
2025/3/13 22:59	21.57	30.66	33.13	30.07	33.16	32.74	37.12	37.93	35.07	35.28	8.5	10.6875	10.6875	10.25	9.8125	9.625	9.5	9.5625	9.4375	9.5625	9.6875	3.432	0.009
2025/3/14 0:00	21.59	30.66	33.13	30.06	33.16	32.73	37.11	37.93	35.07	35.27	8.5	10.375	10.625	10.25	9.875	9.625	9.5625	9.5625	9.4375	9.5625	9.75	3.42	0.009
2025/3/14 1:00	21.6	30.64	33.1	30.04	33.14	32.72	37.1	37.9	35.05	35.26	8.375	10.0625	10.5	10.25	9.875	9.6875	9.5625	9.5625	9.4375	9.5625	9.75	3.408	0.009
2025/3/14 2:00	21.6	30.67	33.11	30.06	33.14	32.73	37.12	37.94	35.07	35.27	7.875	9.8125	10.375	10.25	9.9375	9.6875	9.5625	9.625	9.4375	9.5625	9.75	3.396	0.009
2025/3/14 2:59	21.59	30.62	33.09	30.04	33.14	32.72	37.09	37.92	35.06	35.27	7.0625	9.5	10.25	10.1875	9.9375	9.75	9.5625	9.625	9.4375	9.625	9.75	3.384	0.009
2025/3/14 3:59	21.6	30.61	33.07	30.02	33.12	32.71	37.09	37.91	35.08	35.28	6.4375	9.125	10.125	10.1875	9.9375	9.75	9.625	9.625	9.5	9.5625	9.75	3.378	0.009
2025/3/14 5:00	21.61	30.62	33.06	30.01	33.12	32.71	37.1	37.91	35.07	35.27	6.0625	8.8125	10	10.1875	9.9375	9.75	9.625	9.625	9.5	9.5625	9.75	3.366	0.009
2025/3/14 6:00	21.61	30.6	33.04	30	33.11	32.7	37.09	37.91	35.06	35.27	5.9375	8.625	9.875	10.125	9.9375	9.75	9.625	9.625	9.5	9.625	9.8125	3.36	0.009
2025/3/14 7:00	21.61	30.61	33.04	29.98	33.09	32.69	37.08	37.88	35.04	35.23	5.75	8.4375	9.75	10.0625	9.9375	9.8125	9.625	9.625	9.5	9.625	9.8125	3.354	5.895
2025/3/14 8:00	21.63	30.65	33.08	30.01	33.13	32.73	37.11	37.94	35.09	35.32	6.5	8.375	9.625	10	9.9375	9.8125	9.625	9.6875	9.5	9.625	9.8125	3.504	11.016
2025/3/14 9:00	21.65	30.67	33.08	30.01	33.12	32.73	37.11	37.94	35.09	35.31	8.5	8.375	9.5	9.9375	9.9375	9.8125	9.625	9.6875	9.5	9.625	9.8125	3.534	10.854
2025/3/14 10:00	21.66	30.68	33.07	30	33.12	32.73	37.1	37.94	35.08	35.31	10.5625	8.6875	9.4375	9.875	9.875	9.8125	9.6875	9.6875	9.5	9.6875	9.8125	3.552	10.953
2025/3/14 11:00	21.64	30.68	33.08	29.99	33.12	32.72	37.1	37.94	35.08	35.32	12.3125	9.1875	9.4375	9.8125	9.875	9.8125	9.625	9.6875	9.5	9.6875	9.8125	3.564	10.728
2025/3/14 12:00	21.63	30.7	33.08	30	33.11	32.72	37.08	37.94	35.07	35.32	12.875	9.6875	9.4375	9.75	9.8125	9.75	9.6875	9.6875	9.5625	9.6875	9.8125	3.57	10.899
2025/3/14 13:00	21.6	30.69	33.08	29.99	33.11	32.72	37.08	37.92	35.08	35.31	13.0625	10.1875	9.5625	9.75	9.8125	9.75	9.6875	9.6875	9.5625	9.6875	9.875	3.576	10.728
2025/3/14 14:00	21.57	30.68	33.07	29.98	33.1	32.71	37.07	37.92	35.07	35.3	12.5	10.5	9.6875	9.75	9.8125	9.75	9.6875	9.6875	9.5625	9.6875	9.875	3.576	10.665
2025/3/14 15:00	21.54	30.67	33.07	29.98	33.09	32.69	37.07	37.92	35.07	35.31	11.8125	10.5625	9.8125	9.75	9.75	9.8125	9.6875	9.6875	9.5625	9.6875	9.8125	3.576	10.548
2025/3/14 16:00	21.52	30.65	33.05	29.98	33.09	32.69	37.05	37.92	35.06	35.3	11.1875	10.5625	9.875	9.8125	9.75	9.75	9.6875	9.75	9.5625	9.6875	9.875	3.57	10.485
2025/3/14 17:00	21.49	30.64	33.05	29.98	33.09	32.69	37.05	37.92	35.07	35.3	10.6875	10.5	9.9375	9.8125	9.75	9.75	9.6875	9.75	9.5625	9.6875	9.875	3.57	10.107
2025/3/14 18:00	21.48	30.63	33.04	29.97	33.08	32.69	37.05	37.92	35.06	35.31	10.1875	10.375	10	9.875	9.75	9.75	9.6875	9.75	9.5625	9.6875	9.875	3.582	9.639
2025/3/14 19:00	21.46	30.62	33.03	29.96	33.08	32.69	37.04	37.9	35.06	35.31	9.625	10.1875	10	9.875	9.75	9.75	9.6875	9.75	9.625	9.6875	9.875	3.564	0.216
2025/3/14 20:00	21.45	30.6	33.04	29.96	33.08	32.68	37.05	37.9	35.06	35.32	9.1875	10	10	9.875	9.75	9.75	9.6875	9.75	9.625	9.75	9.875	3.522	0.027
2025/3/14 21:00	21.44	30.59	33.01	29.95	33.08	32.68	37.04	37.92	35.07	35.32	8.875	9.8125	10	9.9375	9.75	9.75	9.6875	9.75	9.625	9.6875	9.875	3.486	0.018
2025/3/14 22:00	21.43	30.58	33.01	29.94	33.07	32.68	37.05	37.92	35.07	35.3	8.625	9.6875	9.9375	9.9375	9.8125	9.75	9.6875	9.75	9.625	9.6875	9.9375	3.462	0.018
2025/3/14 23:00	21.42	30.57	33.01	29.94	33.06	32.68	37.04	37.92	35.05	35.31	8.4375	9.5	9.875	9.9375	9.8125	9.75	9.6875	9.75	9.625	9.75	9.875	3.444	0.009
2025/3/15 0:00	21.41	30.57	32.99	29.95	33.05	32.67	37.04	37.9	35.05	35.32	8.3125	9.375	9.8125	9.9375	9.75	9.75	9.6875	9.75	9.625	9.75	9.875	3.426	0.009
2025/3/15 1:00	21.42	30.55	32.99	29.93	33.05	32.67	37.04	37.9	35.05	35.31	7.875	9.25	9.75	9.875	9.8125	9.75	9.6875	9.75	9.625	9.75	9.9375	3.414	0.009
2025/3/15 2:00	21.4	30.53	32.99	29.92	33.05	32.66	37.04	37.92	35.05	35.32	7.6875	9.0625	9.75	9.875	9.8125	9.75	9.6875	9.75	9.625	9.75	9.875	3.402	0.009
2025/3/15 3:00	21.4	30.53	32.98	29.92	33.03	32.66	37.04	37.9	35.04	35.3	7.5	8.9375	9.625	9.8125	9.8125	9.75	9.6875	9.75	9.625	9.75	9.9375	3.39	0.009
2025/3/15 4:00	21.4	30.52	32.96	29.9	33.02	32.65	37.03	37.9	35.05	35.31	7.25	8.8125	9.5625	9.8125	9.8125	9.75	9.6875	9.75	9.6875	9.75	9.9375	3.378	0.009
2025/3/15 5:00	21.39	30.51	32.95	29.91	33.03	32.65	37.03	37.9	35.05	35.3	6.6875	8.625	9.5	9.8125	9.75	9.75	9.6875	9.75	9.6875	9.75	9.9375	3.372	0.009
2025/3/15 6:00	21.39	30.51	32.95	29.89	33.02	32.65	37.03	37.9	35.04	35.3	6.25	8.375	9.375	9.75	9.8125	9.75	9.6875	9.75	9.6875	9.75	9.9375	3.366	0.009
2025/3/15 7:00	21.39	30.48	32.93	29.89	33.02	32.64	37.03	37.9	35.05	35.31	5.9375	8.1875	9.3125	9.6875	9.75	9.75	9.75	9.75	9.6875	9.8125	9.9375	3.354	5.868
2025/3/15 8:00	21.39	30.49	32.93	29.88	33.01	32.65	37.01	37.88	35.05	35.31	6.3125	8.0625	9.25	9.6875	9.75	9.75	9.6875	9.8125	9.6875	9.8125	9.9375	3.546	10.908
2025/3/15 9:00	21.4	30.5	32.93	29.87	33.01	32.63	37.01	37.9	35.03	35.31	7	8	9.125	9.625	9.6875	9.75	9.75	9.8125	9.6875	9.8125	9.9375	3.522	10.917
2025/3/15 10:00	21.39	30.5	32.91	29.86	33	32.64	37.01	37.88	35.05	35.31	8.1875	8.125	9.0625	9.5625	9.6875	9.75	9.6875	9.8125	9.6875	9.8125	9.9375	3.54	10.926
2025/3/15 11:00	21.38	30.51	32.92	29.86	32.99	32.64	37.01	37.88	35.03	35.3	9.0625	8.375	9	9.5	9.6875	9.75	9.6875	9.8125	9.6875	9.8125	9.9375	3.558	10.953
2025/3/15 12:00	21.36	30.49	32.91	29.84	32.99	32.62	37	37.88	35.03	35.29	11.0625	8.75	9.0625	9.5	9.6875	9.75	9.75	9.8125	9.6875	9.8125	10	3.564	10.656
2025/3/15 13:00	21.36	30.51	32.91	29.84	32.98	32.61	36.99	37.88	35.02	35.29	13.0625	9.3125	9.125	9.5	9.625	9.75	9.75	9.8125	9.6875	9.8125	10	3.576	10.782
2025/3/15 14:00	21.32	30.5	32.91	29.84	32.98	32.62	36.99	37.87	35.02	35.28	13.375	9.9375	9.25	9.5	9.625	9.75	9.6875	9.8125	9.6875	9.8125	10	3.576	10.827
2025/3/15 15:00	21.28	30.49	32.91	29.84	32.99	32.62	36.99	37.87	35.02	35.29	13.4375	10.4375	9.375	9.5	9.625	9.6875	9.6875	9.8125	9.6875	9.8125	10	3.576	10.8
2025/3/15 16:00	21.24	30.49	32.91	29.84	32.96	32.61	36.98	37.87	35.01	35.28	13.6875	10.75	9.625	9.5	9.5625	9.6875	9.6875	9.8125	9.6875	9.8125	10	3.582	10.638
2025/3/15 17:00	21.21	30.47	32.9	29.84	32.96	32.61	36.98	37.86	35.01	35.29	12.8125	11	9.8125	9.5625	9.5625	9.6875	9.6875	9.8125	9.75	9.8125	10	3.576	10.764
2025/3/15 18:00	21.17	30.46	32.91	29.84	32.98	32.6	36.99	37.87	35.02	35.29	11.8125	11.0625	9.9375	9.625	9.5625	9.6875	9.75	9.8125	9.6875	9.875	10	3.576	10.134
2025/3/15 19:00	21.13	30.43	32.88	29.83	32.96	32.6	36.98	37.85	35	35.29	10.3125	10.875	10.0625	9.75	9.625	9.6875	9.6875	9.8125	9.75	9.875	10	3.534	0.423
2025/3/15 20:00	21.11	30.42	32.86	29.82	32.95	32.6	36.98	37.87	35	35.29	9.1875	10.5	10.125	9.8125	9.625	9.6875	9.6875	9.8125	9.6875	9.875	10	3.504	0.027
2025/3/15 21:00	21.09	30.39	32.86	29.81	32.96	32.6	36.98	37.86	35.01	35.29	8.4375	10.125	10.125	9.8125	9.6875	9.6875	9.6875	9.8125	9.75	9.8125	10.0625	3.474	0.018
2025/3/15 22:00	21.09	30.37	32.84	29.81	32.95	32.59	36.96	37.86	35	35.3	7.5	9.75	10.0625	9.9375	9.6875	9.6875	9.6875	9.8125	9.75	9.875	10	3.45	0.018
2025/3/15 23:00	21.08	30.34	32.81	29.8	32.95	32.59	36.98	37.87	35	35.29	6.5625	9.3125	10	9.9375	9.75	9.6875	9.6875	9.8125	9.6875	9.875	10.0625	3.432	0.009
2025/3/16 0:00	21.09	30.32	32.81	29.78	32.94	32.59	36.96	37.85	35	35.29	5.875	8.8125	9.875	9.875	9.75	9.6875	9.6875	9.8125	9.75	9.875	10.0625	3.42	0.009
2025/3/16 1:00	21.1	30.32	32.78	29.77	32.92	32.58	36.96	37.86	35	35.29	5.375	8.4375	9.6875	9.9375	9.8125	9.75	9.6875	9.8125	9.75	9.875	10.0625	3.402	0.009
2025/3/16 2:00	21.1	30.31	32.78	29.76	32.92	32.57	36.96	37.86	34.99	35.29	5	8.0625	9.5625	9.875	9.8125	9.75	9.75	9.875	9.75	9.875	10.0625	3.39	0.009
2025/3/16 3:00	21.1	30.32	32.77	29.75	32.91	32.57	36.96	37.85	35	35.29	5.0625	7.875	9.4375	9.8125	9.75	9.75	9.75	9.8125	9.75	9.875	10.0625	3.384	0.009
2025/3/16 4:00	21.1	30.3	32.76	29.74	32.91	32.56	36.96	37.85	34.99	35.3	4.3125	7.5	9.25	9.75	9.8125	9.75	9.75	9.8125	9.75	9.875	10.0625	3.372	0.009
2025/3/16 5:00	21.13	30.29	32.74	29.71	32.9	32.55	36.96	37.85	34.99	35.29	3.125	6.875	9	9.6875	9.75	9.75	9.75	9.8125	9.75	9.875	10.0625	3.366	0.009
2025/3/16 6:00	21.15	30.28	32.73	29.68	32.87	32.53	36.94	37.85	34.99	35.29	2.125	6.25	8.75	9.625	9.75	9.75	9.75	9.875	9.75	9.875	10.0625	3.36	0.009
2025/3/16 7:00	21.15	30.27	32.71	29.67	32.84	32.53	36.93	37.85	34.98	35.3	1.75	5.875	8.5625	9.5	9.6875	9.75	9.75	9.875	9.75	9.9375	10.0625	3.354	5.931
2025/3/16 8:00	21.14	30.3	32.73	29.67	32.84	32.52	36.92	37.84	34.98	35.29	3.125	6.125	8.5	9.4375	9.6875	9.75	9.75	9.875	9.75	9.9375	10.0625	3.498	11.196
2025/3/16 9:00	21.15	30.32	32.75	29.69	32.86	32.53	36.92	37.84	34.99	35.3	5.5	6.375	8.375	9.375	9.625	9.75	9.75	9.875	9.75	9.875	10.0625	3.534	11.07
2025/3/16 10:00	21.14	30.34	32.77	29.71	32.86	32.52	36.92	37.84	34.98	35.29	7.9375	6.6875	8.25	9.25	9.5625	9.75	9.75	9.875	9.75	9.875	10.0625	3.552	10.692
2025/3/16 11:00	21.12	30.36	32.77	29.71	32.86	32.52	36.91	37.84	34.96	35.29	9.9375	7.1875	8.1875	9.125	9.5625	9.75	9.75	9.875	9.75	9.9375	10.0625	3.564	10.809
2025/3/16 12:00	21.08	30.37	32.78	29.7	32.86	32.52	36.91	37.83	34.96	35.28	11.9375	7.875	8.1875	9.0625	9.5	9.6875	9.75	9.875	9.75	9.9375	10.125	3.57	10.674
2025/3/16 13:00	21.03	30.37	32.78	29.71	32.86	32.52	36.91	37.83	34.96	35.27	13.625	8.625	8.3125	9.0625	9.4375	9.6875	9.75	9.875	9.75	9.9375	10.125	3.576	10.539
2025/3/16 14:00	20.97	30.36	32.79	29.71	32.87	32.5	36.91	37.83	34.97	35.27	14.875	9.5	8.5	9	9.375	9.625	9.75	9.875	9.75	9.875	10.125	3.576	10.638
2025/3/16 15:00	20.91	30.36	32.79	29.71	32.86	32.5	36.9	37.83	34.96	35.26	15.8125	10.25	8.75	9	9.3125	9.625	9.75	9.875	9.75	9.9375	10.125	3.582	10.674
2025/3/16 16:00	20.85	30.37	32.79	29.71	32.85	32.51	36.9	37.82	34.95	35.26	16.125	11	9.0625	9.0625	9.3125	9.625	9.6875	9.875	9.8125	9.9375	10.125	3.582	10.755
2025/3/16 17:00	20.77	30.34	32.79	29.71	32.87	32.51	36.9	37.81	34.95	35.26	15.6875	11.5625	9.4375	9.125	9.3125	9.5625	9.6875	9.875	9.8125	9.9375	10.125	3.582	10.818
2025/3/16 18:00	20.7	30.33	32.78	29.7	32.86	32.5	36.9	37.83	34.95	35.27	14.125	11.75	9.75	9.3125	9.3125	9.5625	9.6875	9.875	9.75	9.9375	10.125	3.582	10.314
2025/3/16 19:00	20.62	30.27	32.77	29.71	32.86	32.5	36.9	37.79	34.95	35.26	11.25	11.625	10	9.375	9.375	9.5625	9.6875	9.875	9.8125	9.9375	10.125	3.54	0.486
2025/3/16 20:00	20.58	30.21	32.74	29.7	32.86	32.49	36.89	37.79	34.95	35.27	9.1875	11.0625	10.125	9.5625	9.375	9.5625	9.6875	9.8125	9.8125	9.9375	10.125	3.504	0.027
2025/3/16 21:00	20.56	30.18	32.72	29.69	32.86	32.5	36.91	37.78	34.95	35.27	7.6875	10.4375	10.1875	9.625	9.4375	9.5625	9.625	9.8125	9.8125	9.9375	10.125	3.48	0.018
2025/3/16 22:00	20.56	30.16	32.68	29.67	32.85	32.49	36.89	37.78	34.94	35.26	6.6875	9.8125	10.125	9.75	9.5	9.5625	9.625	9.875	9.8125	9.9375	10.125	3.456	0.018
2025/3/16 23:00	20.56	30.12	32.64	29.66	32.83	32.49	36.89	37.79	34.94	35.26	5.1875	9	10	9.8125	9.5625	9.5625	9.625	9.8125	9.8125	9.9375	10.125	3.432	0.009
2025/3/17 0:00	20.57	30.09	32.62	29.63	32.82	32.48	36.88	37.78	34.94	35.24	4.0625	8.25	9.8125	9.8125	9.625	9.625	9.625	9.8125	9.8125	9.9375	10.1875	3.42	0.009
2025/3/17 1:00	20.58	30.08	32.6	29.6	32.79	32.46	36.88	37.77	34.94	35.26	3.3125	7.625	9.5625	9.8125	9.625	9.625	9.6875	9.8125	9.8125	9.9375	10.125	3.408	0.009
2025/3/17 2:00	20.59	30.06	32.59	29.57	32.78	32.46	36.87	37.77	34.92	35.26	2.6875	7.0625	9.375	9.75	9.6875	9.625	9.6875	9.8125	9.8125	10	10.125	3.396	0.009
2025/3/17 3:00	20.59	30.09	32.6	29.58	32.77	32.44	36.87	37.78	34.93	35.26	2.9375	6.875	9.1875	9.75	9.6875	9.6875	9.6875	9.8125	9.75	9.9375	10.125	3.378	0.009
2025/3/17 4:00	20.61	30.08	32.6	29.59	32.77	32.45	36.86	37.78	34.93	35.24	2.5625	6.4375	8.9375	9.625	9.6875	9.6875	9.6875	9.8125	9.75	9.9375	10.1875	3.372	0.009
2025/3/17 5:00	20.62	30.08	32.59	29.56	32.76	32.44	36.86	37.77	34.93	35.26	2	6	8.6875	9.5625	9.6875	9.6875	9.6875	9.8125	9.8125	9.9375	10.125	3.366	0.009
2025/3/17 6:00	20.62	30.08	32.56	29.57	32.75	32.43	36.85	37.77	34.92	35.25	1.6875	5.6875	8.4375	9.5	9.625	9.6875	9.6875	9.875	9.75	9.9375	10.125	3.36	0.009
2025/3/17 7:00	20.62	30.07	32.57	29.55	32.74	32.43	36.85	37.76	34.92	35.25	1.625	5.4375	8.25	9.375	9.625	9.6875	9.6875	9.875	9.8125	9.9375	10.125	3.354	5.922
2025/3/17 8:00	20.62	30.11	32.59	29.55	32.75	32.43	36.84	37.76	34.9	35.23	2.8125	5.625	8.1875	9.25	9.5625	9.6875	9.6875	9.875	9.8125	10	10.1875	3.498	11.169
2025/3/17 9:00	20.61	30.1	32.59	29.55	32.75	32.41	36.84	37.75	34.91	35.22	5.5	5.9375	8.0625	9.1875	9.5625	9.6875	9.75	9.875	9.8125	9.9375	10.125	3.534	11.07
2025/3/17 10:00	20.61	30.11	32.6	29.56	32.75	32.42	36.84	37.75	34.91	35.23	8.25	6.3125	8	9.0625	9.5	9.6875	9.75	9.875	9.8125	9.9375	10.1875	3.552	10.899
2025/3/17 11:00	20.59	30.13	32.6	29.56	32.76	32.42	36.84	37.75	34.9	35.23	10.25	6.9375	7.9375	8.9375	9.4375	9.625	9.75	9.875	9.8125	10	10.1875	3.564	10.701
2025/3/17 12:00	20.53	30.15	32.61	29.57	32.75	32.42	36.83	37.75	34.9	35.22	12.375	7.6875	7.9375	8.875	9.375	9.625	9.6875	9.875	9.8125	10	10.1875	3.57	10.593
2025/3/17 13:00	20.47	30.13	32.6	29.54	32.74	32.37	36.79	37.7	34.86	35.17	14.1875	8.5625	8.0625	8.8125	9.3125	9.625	9.6875	9.875	9.8125	10	10.1875	3.576	10.485
2025/3/17 14:00	20.42	30.16	32.61	29.55	32.74	32.4	36.83	37.73	34.89	35.22	15.5	9.5	8.25	8.8125	9.25	9.5625	9.6875	9.875	9.8125	10	10.1875	3.576	10.593
2025/3/17 15:00	20.35	30.16	32.62	29.57	32.74	32.4	36.82	37.75	34.89	35.22	16.4375	10.3125	8.5625	8.8125	9.1875	9.5625	9.6875	9.875	9.8125	10	10.1875	3.582	10.548
2025/3/17 16:00	20.3	30.14	32.62	29.57	32.75	32.4	36.82	37.73	34.89	35.21	17.125	11.125	8.9375	8.875	9.1875	9.5	9.6875	9.875	9.8125	10	10.1875	3.582	10.548
2025/3/17 17:00	20.23	30.13	32.62	29.57	32.74	32.4	36.82	37.73	34.88	35.21	17.125	11.75	9.3125	9	9.1875	9.5	9.625	9.875	9.8125	10	10.1875	3.582	10.647
2025/3/17 18:00	20.15	30.11	32.61	29.57	32.75	32.4	36.81	37.72	34.88	35.21	15.75	12.0625	9.625	9.125	9.1875	9.5	9.625	9.875	9.8125	10	10.1875	3.582	10.089
2025/3/17 19:00	20.08	30.06	32.6	29.57	32.75	32.4	36.81	37.73	34.88	35.22	13.0625	12.0625	9.9375	9.25	9.25	9.5	9.625	9.875	9.8125	10	10.1875	3.534	0.495
2025/3/17 20:00	20.02	30.01	32.58	29.55	32.74	32.4	36.81	37.73	34.88	35.22	11	11.6875	10.125	9.4375	9.3125	9.5	9.625	9.875	9.8125	10	10.1875	3.504	0.027
2025/3/17 21:00	19.99	29.96	32.55	29.56	32.75	32.4	36.81	37.73	34.88	35.23	9.5	11.1875	10.25	9.5625	9.375	9.5	9.625	9.8125	9.8125	10	10.1875	3.474	0.018
2025/3/17 22:00	19.98	29.92	32.53	29.54	32.74	32.4	36.83	37.73	34.88	35.22	8.375	10.625	10.25	9.6875	9.4375	9.5	9.625	9.8125	9.8125	10	10.1875	3.456	0.018
2025/3/17 23:00	19.97	29.9	32.51	29.53	32.75	32.39	36.81	37.72	34.86	35.22	7.6875	10.125	10.25	9.75	9.5	9.5	9.625	9.8125	9.8125	10.0625	10.1875	3.438	0.009
2025/3/18 0:00	19.95	29.87	32.48	29.5	32.71	32.35	36.79	37.69	34.83	35.18	6.9375	9.6875	10.125	9.8125	9.5625	9.5625	9.625	9.8125	9.8125	10	10.1875	3.42	0.009
2025/3/18 1:00	19.96	29.85	32.45	29.49	32.71	32.35	36.78	37.7	34.82	35.18	6.25	9.1875	10	9.875	9.625	9.5625	9.625	9.8125	9.8125	10	10.1875	3.408	0.009
2025/3/18 2:00	19.96	29.83	32.44	29.49	32.71	32.35	36.79	37.69	34.82	35.18	5.6875	8.75	9.8125	9.875	9.625	9.5625	9.625	9.8125	9.8125	10	10.1875	3.396	0.009
2025/3/18 3:00	19.96	29.79	32.41	29.48	32.69	32.34	36.78	37.67	34.81	35.17	4.875	8.25	9.6875	9.875	9.625	9.625	9.625	9.8125	9.8125	10	10.1875	3.384	0.009
2025/3/18 4:00	19.97	29.79	32.39	29.46	32.69	32.33	36.79	37.69	34.82	35.19	3.875	7.6875	9.5	9.8125	9.6875	9.625	9.6875	9.8125	9.8125	10	10.1875	3.378	0.009
2025/3/18 5:00	19.99	29.8	32.4	29.45	32.68	32.35	36.8	37.7	34.83	35.22	3.125	7.125	9.3125	9.75	9.6875	9.6875	9.6875	9.8125	9.8125	10	10.1875	3.366	0.009
2025/3/18 6:00	19.99	29.77	32.36	29.41	32.65	32.31	36.77	37.66	34.81	35.19	2.375	6.625	9.0625	9.6875	9.6875	9.6875	9.6875	9.875	9.8125	10	10.1875	3.36	0.036
2025/3/18 7:00	20	29.8	32.36	29.41	32.65	32.33	36.79	37.7	34.82	35.23	2.375	6.3125	8.875	9.625	9.6875	9.6875	9.6875	9.8125	9.8125	10	10.1875	3.354	5.931
2025/3/18 8:00	19.98	29.8	32.38	29.4	32.65	32.31	36.77	37.66	34.8	35.19	3.75	6.625	8.8125	9.5625	9.6875	9.6875	9.6875	9.875	9.8125	10	10.25	3.504	11.169
2025/3/18 9:00	20	29.84	32.4	29.42	32.65	32.32	36.77	37.67	34.81	35.22	6.5	6.875	8.6875	9.5	9.6875	9.75	9.75	9.875	9.8125	10	10.1875	3.534	11.016
2025/3/18 10:00	19.99	29.83	32.39	29.42	32.64	32.3	36.75	37.65	34.8	35.19	9.1875	7.25	8.5625	9.375	9.625	9.75	9.75	9.875	9.8125	10	10.1875	3.552	10.899
2025/3/18 11:00	19.97	29.84	32.39	29.42	32.64	32.29	36.75	37.65	34.8	35.18	11.6875	7.8125	8.5	9.3125	9.625	9.75	9.75	9.875	9.8125	10	10.25	3.564	10.602
2025/3/18 12:00	19.96	29.88	32.42	29.42	32.67	32.32	36.77	37.67	34.82	35.22	13.75	8.625	8.5625	9.25	9.5625	9.6875	9.75	9.875	9.8125	10	10.1875	3.57	10.575
2025/3/18 13:00	19.91	29.88	32.43	29.44	32.66	32.31	36.77	37.66	34.8	35.2	15.5625	9.5	8.6875	9.1875	9.5	9.6875	9.75	9.875	9.875	10	10.25	3.576	10.467
2025/3/18 14:00	19.87	29.88	32.43	29.44	32.66	32.32	36.77	37.66	34.79	35.21	16.9375	10.375	8.9375	9.1875	9.5	9.6875	9.75	9.875	9.875	10.0625	10.25	3.582	10.557
2025/3/18 15:00	19.8	29.86	32.43	29.44	32.66	32.31	36.76	37.66	34.79	35.21	17.8125	11.25	9.25	9.25	9.4375	9.6875	9.75	9.875	9.875	10	10.25	3.582	10.746
2025/3/18 16:00	19.77	29.87	32.43	29.44	32.67	32.3	36.76	37.66	34.79	35.21	17.625	11.9375	9.5625	9.25	9.4375	9.625	9.75	9.875	9.875	10	10.25	3.582	10.728
2025/3/18 16:59	19.72	29.84	32.42	29.44	32.66	32.31	36.76	37.65	34.78	35.21	16.25	12.3125	9.875	9.4375	9.4375	9.625	9.75	9.875	9.875	10.0625	10.25	3.582	10.746
2025/3/18 17:59	19.65	29.81	32.41	29.45	32.66	32.31	36.75	37.66	34.79	35.2	14.5625	12.375	10.1875	9.5	9.4375	9.625	9.6875	9.875	9.875	10	10.25	3.582	10.224
2025/3/18 18:59	19.6	29.76	32.41	29.43	32.66	32.3	36.76	37.65	34.78	35.21	12.375	12.25	10.375	9.625	9.5	9.625	9.75	9.875	9.875	10.0625	10.25	3.576	0.558
2025/3/18 20:00	19.57	29.71	32.37	29.42	32.66	32.3	36.75	37.65	34.79	35.2	10.5	11.8125	10.5625	9.8125	9.5625	9.625	9.75	9.875	9.875	10	10.25	3.534	0.036
2025/3/18 21:00	19.54	29.67	32.34	29.42	32.66	32.31	36.76	37.65	34.77	35.22	9.1875	11.375	10.625	9.9375	9.5625	9.625	9.6875	9.875	9.875	10.0625	10.25	3.498	0.018
2025/3/18 22:00	19.56	29.64	32.33	29.4	32.65	32.3	36.74	37.65	34.78	35.21	8.125	10.8125	10.625	10	9.6875	9.6875	9.6875	9.9375	9.875	10.0625	10.25	3.474	0.018
2025/3/18 22:59	19.55	29.62	32.3	29.39	32.65	32.29	36.76	37.65	34.77	35.21	7.375	10.375	10.625	10.125	9.75	9.6875	9.75	9.875	9.875	10.0625	10.25	3.45	0.009
2025/3/18 23:59	19.55	29.6	32.28	29.39	32.64	32.29	36.74	37.65	34.77	35.21	6.5625	9.875	10.5	10.125	9.8125	9.6875	9.75	9.9375	9.875	10.0625	10.25	3.432	0.009
2025/3/19 0:59	19.57	29.58	32.25	29.37	32.62	32.28	36.74	37.65	34.77	35.21	5.875	9.375	10.375	10.1875	9.8125	9.75	9.75	9.9375	9.875	10.0625	10.25	3.414	0.009
2025/3/19 2:00	19.57	29.58	32.23	29.36	32.62	32.29	36.74	37.64	34.77	35.21	5.1875	8.875	10.1875	10.1875	9.875	9.75	9.75	9.9375	9.875	10.0625	10.25	3.402	0.009
2025/3/19 3:00	19.58	29.57	32.22	29.32	32.6	32.28	36.74	37.64	34.76	35.2	4.5625	8.375	10	10.125	9.9375	9.8125	9.75	9.9375	9.875	10.0625	10.25	3.39	0.009
2025/3/19 4:00	19.6	29.55	32.21	29.32	32.59	32.27	36.75	37.64	34.76	35.21	4	7.9375	9.875	10.0625	9.9375	9.8125	9.75	9.875	9.875	10.0625	10.25	3.384	0.009
2025/3/19 4:59	19.6	29.55	32.2	29.3	32.57	32.26	36.73	37.64	34.74	35.2	3.5625	7.5625	9.625	10.0625	9.9375	9.875	9.8125	9.9375	9.875	10.0625	10.25	3.372	0.009
2025/3/19 5:59	19.62	29.55	32.19	29.29	32.57	32.25	36.73	37.64	34.74	35.2	3.1875	7.1875	9.4375	10	9.9375	9.875	9.8125	9.9375	9.875	10.0625	10.25	3.366	0.18
2025/3/19 6:59	19.62	29.54	32.17	29.27	32.55	32.25	36.73	37.63	34.74	35.2	3.125	6.9375	9.25	9.9375	9.9375	9.875	9.8125	9.9375	9.875	10.0625	10.25	3.36	5.94
2025/3/19 7:59	19.64	29.58	32.2	29.27	32.56	32.25	36.72	37.63	34.74	35.19	4.8125	7.25	9.1875	9.8125	9.9375	9.875	9.8125	9.9375	9.875	10.0625	10.3125	3.504	11.034
2025/3/19 9:00	19.99	29.6	32.21	29.28	32.55	32.24	36.71	37.63	34.73	35.19	7.9375	7.5	9.0625	9.75	9.875	9.875	9.875	10	9.875	10.0625	10.3125	3.54	10.917
2025/3/19 10:00	20.83	30.12	32.42	29.29	32.58	32.24	36.71	37.61	34.73	35.2	10.9375	8.0625	8.9375	9.625	9.875	9.875	9.8125	10	9.9375	10.0625	10.25	3.558	10.71
2025/3/19 10:59	21.87	30.73	33	29.61	32.69	32.26	36.73	37.62	34.74	35.19	13.5625	9	9	9.5625	9.8125	9.875	9.875	10	9.9375	10.0625	10.3125	3.564	10.422
2025/3/19 11:59	23.03	31.4	33.63	30.41	33.2	32.47	36.85	37.65	34.76	35.21	16	10.1875	9.1875	9.5	9.75	9.875	9.875	10	9.875	10.125	10.3125	3.576	10.269
2025/3/19 12:59	24.01	32.17	34.12	30.97	33.74	32.88	37.09	37.7	34.85	35.28	17.8125	11.4375	9.625	9.5625	9.6875	9.8125	9.875	10	9.9375	10.125	10.3125	3.576	10.314
2025/3/19 14:00	24.75	32.84	34.55	31.36	34.13	33.27	37.36	37.87	35	35.4	18.875	12.625	10.125	9.6875	9.75	9.8125	9.875	10	9.9375	10.0625	10.3125	3.582	10.323
2025/3/19 15:00	25.27	33.38	34.91	31.65	34.39	33.59	37.62	38.1	35.22	35.54	19.375	13.625	10.75	9.875	9.75	9.8125	9.875	10	9.9375	10.0625	10.3125	3.582	10.431
2025/3/19 16:00	25.64	33.8	35.24	31.87	34.55	33.77	37.83	38.27	35.45	35.65	19.4375	14.4375	11.375	10.1875	9.875	9.875	9.875	10	9.9375	10.125	10.3125	3.582	10.548
2025/3/19 16:59	25.93	34.09	35.47	32.05	34.68	33.93	38.04	38.42	35.73	35.74	18.75	15	11.9375	10.5	9.9375	9.875	9.875	10	9.9375	10.125	10.3125	3.582	10.53
2025/3/19 18:00	26.16	34.28	35.69	32.24	34.78	34.04	38.2	38.57	35.98	35.85	17.5	15.25	12.4375	10.875	10.125	10	9.875	10	9.9375	10.0625	10.3125	3.582	9.972
2025/3/19 18:59	26.32	34.4	35.88	32.4	34.87	34.15	38.35	38.62	36.2	35.96	15.6875	15.25	12.875	11.25	10.375	10.0625	9.9375	10.0625	9.9375	10.0625	10.3125	3.54	0.693
2025/3/19 19:59	26.43	34.48	36	32.51	34.95	34.22	38.47	38.62	36.36	36.03	14.25	15	13.1875	11.5625	10.5625	10.1875	10	10.0625	9.9375	10.125	10.3125	3.504	0.036
2025/3/19 21:00	26.5	34.53	36.05	32.59	35.02	34.28	38.52	38.64	36.48	36.1	13.0625	14.6875	13.375	11.875	10.8125	10.3125	10.0625	10.125	9.9375	10.0625	10.3125	3.48	0.018
2025/3/19 22:00	26.58	34.59	36.13	32.64	35.05	34.32	38.56	38.65	36.56	36.15	12.1875	14.3125	13.4375	12.125	11.0625	10.5	10.1875	10.125	10	10.125	10.25	3.456	0.018
2025/3/19 22:59	26.66	34.62	36.16	32.69	35.08	34.35	38.55	38.65	36.63	36.16	11.3125	13.875	13.5	12.3125	11.25	10.625	10.25	10.1875	10	10.125	10.3125	3.432	0.009
2025/3/19 23:59	26.73	34.69	36.18	32.72	35.12	34.39	38.58	38.66	36.71	36.22	10.5	13.5	13.4375	12.5	11.4375	10.75	10.375	10.25	10.0625	10.125	10.3125	3.42	0.009
2025/3/20 0:59	26.79	34.72	36.21	32.75	35.14	34.42	38.57	38.67	36.76	36.25	9.9375	13.125	13.4375	12.625	11.625	10.9375	10.5	10.375	10.125	10.1875	10.3125	3.408	0.009
2025/3/20 1:59	26.85	34.76	36.24	32.77	35.14	34.43	38.58	38.68	36.79	36.26	9.5625	12.75	13.3125	12.6875	11.8125	11.125	10.5625	10.375	10.125	10.1875	10.3125	3.396	0.009
2025/3/20 3:00	26.89	34.8	36.25	32.78	35.16	34.43	38.57	38.74	36.91	36.27	9.1875	12.4375	13.1875	12.75	11.9375	11.25	10.75	10.5	10.1875	10.25	10.375	3.384	0.009
2025/3/20 4:00	26.93	34.83	36.28	32.8	35.17	34.44	38.56	38.76	37.15	36.32	8.8125	12.1875	13.0625	12.75	12	11.375	10.8125	10.5625	10.25	10.3125	10.375	3.378	0.009
2025/3/20 4:59	26.95	34.85	36.28	32.79	35.15	34.42	38.52	38.74	37.16	36.32	8.5	11.9375	12.9375	12.75	12.125	11.5	10.9375	10.6875	10.3125	10.3125	10.375	3.372	0.009
2025/3/20 5:59	26.98	34.89	36.33	32.82	35.18	34.44	38.55	38.75	37.2	36.34	8.875	11.8125	12.8125	12.75	12.1875	11.5625	11.0625	10.75	10.375	10.375	10.4375	3.36	0.297
2025/3/20 6:59	27	34.94	36.35	32.85	35.19	34.45	38.54	38.75	37.21	36.34	9	11.625	12.5	12.625	12.1875	11.6875	11.125	10.8125	10.4375	10.375	10.4375	3.354	5.895
2025/3/20 7:59	27.04	34.97	36.37	32.85	35.19	34.44	38.51	38.74	37.2	36.32	9.625	11.5625	12.5625	12.625	12.25	11.75	11.1875	10.9375	10.5	10.4375	10.5	3.498	10.998
2025/3/20 9:00	27	35	36.37	32.85	35.21	34.46	38.53	38.77	37.24	36.34	11.625	11.6875	12.5	12.625	12.25	11.8125	11.3125	11	10.5625	10.4375	10.5	3.534	10.764
2025/3/20 10:00	26.09	34.4	35.6	32.42	34.95	34.29	38.43	38.73	37.02	36.27	13.8125	11.9375	12.4375	12.5625	12.3125	11.875	11.375	11.0625	10.5625	10.5	10.5625	3.558	10.638
2025/3/20 10:59	25.54	33.89	35.11	32.14	34.74	34.12	38.34	38.7	36.72	36.21	15.75	12.375	12.375	12.5	12.25	11.875	11.375	11.125	10.6875	10.5625	10.5625	3.564	10.431
2025/3/20 11:59	25.16	33.58	34.89	31.94	34.59	33.96	38.21	38.69	36.45	36.14	17.375	12.9375	12.375	12.4375	12.25	11.875	11.4375	11.125	10.6875	10.625	10.625	3.576	10.368
2025/3/20 12:59	24.84	33.33	34.73	31.8	34.47	33.85	38.12	38.65	36.3	36.07	18.375	13.5625	12.4375	12.375	12.1875	11.875	11.4375	11.1875	10.75	10.625	10.5625	3.576	10.278
2025/3/20 14:00	24.57	33.13	34.61	31.68	34.38	33.76	38.05	38.64	36.14	36.01	19.25	14.125	12.5625	12.375	12.1875	11.875	11.5	11.1875	10.75	10.6875	10.625	3.582	10.431
2025/3/20 15:00	24.34	32.97	34.51	31.58	34.31	33.67	37.98	38.42	36.06	35.95	19.6875	14.625	12.75	12.375	12.125	11.875	11.5	11.1875	10.8125	10.6875	10.6875	3.582	10.449
2025/3/20 16:00	24.16	32.82	34.42	31.5	34.25	33.62	37.91	38.38	36	35.92	19.6875	15	12.9375	12.375	12.125	11.8125	11.5	11.25	10.8125	10.6875	10.6875	3.582	10.458
2025/3/20 16:59	24	32.71	34.36	31.42	34.17	33.57	37.87	38.34	35.95	35.89	19.375	15.375	13.1875	12.4375	12.125	11.875	11.5	11.25	10.875	10.75	10.6875	3.582	10.449
2025/3/20 17:59	23.87	32.6	34.29	31.36	34.14	33.53	37.82	38.32	35.92	35.87	18.125	15.5	13.375	12.5625	12.125	11.8125	11.5	11.25	10.875	10.75	10.6875	3.582	9.9
2025/3/20 18:59	23.75	32.49	34.23	31.3	34.09	33.48	37.79	38.31	35.87	35.85	16.125	15.375	13.5625	12.625	12.125	11.8125	11.5	11.3125	10.875	10.8125	10.75	3.576	0.729
2025/3/20 20:00	23.64	32.39	34.16	31.24	34.04	33.44	37.76	38.29	35.84	35.85	14.5625	15.125	13.6875	12.75	12.1875	11.8125	11.5	11.3125	10.875	10.8125	10.6875	3.534	0.036
2025/3/20 20:59	23.57	32.3	34.11	31.2	34.01	33.41	37.73	38.28	35.82	35.83	13.3125	14.6875	13.75	12.8125	12.1875	11.8125	11.5	11.3125	10.875	10.8125	10.75	3.498	0.018
2025/3/20 22:00	23.52	32.23	34.05	31.14	33.98	33.39	37.7	38.27	35.79	35.82	12.4375	14.25	13.6875	12.875	12.25	11.8125	11.5	11.3125	10.875	10.8125	10.75	3.474	0.018
2025/3/20 23:00	23.47	32.17	34.01	31.09	33.94	33.35	37.68	38.25	35.78	35.81	11.5	13.75	13.625	12.9375	12.3125	11.8125	11.5	11.3125	10.875	10.8125	10.75	3.45	0.018
2025/3/21 0:00	23.44	32.11	33.96	31.05	33.9	33.33	37.67	38.24	35.76	35.8	10.375	13.25	13.5	12.9375	12.3125	11.875	11.5	11.3125	10.9375	10.8125	10.75	3.432	0.009
2025/3/21 0:59	23.41	32.06	33.9	31	33.86	33.3	37.66	38.24	35.75	35.79	9.5	12.75	13.375	13	12.375	11.875	11.5	11.3125	10.9375	10.8125	10.8125	3.414	0.009
2025/3/21 2:00	23.4	32.03	33.88	30.96	33.83	33.28	37.63	38.21	35.72	35.78	9	12.3125	13.1875	12.9375	12.375	11.875	11.5625	11.3125	10.9375	10.8125	10.8125	3.402	0.009
2025/3/21 2:59	23.38	31.99	33.84	30.91	33.8	33.25	37.61	38.2	35.71	35.76	8.5625	11.875	13.0625	12.9375	12.375	11.9375	11.5	11.3125	10.9375	10.8125	10.8125	3.39	0.009
2025/3/21 4:00	23.37	31.98	33.83	30.88	33.78	33.23	37.6	38.19	35.69	35.76	8	11.4375	12.8125	12.875	12.375	11.9375	11.5625	11.3125	10.9375	10.875	10.8125	3.384	0.009
2025/3/21 5:00	23.36	31.97	33.8	30.86	33.75	33.21	37.58	38.2	35.68	35.75	7.625	11.0625	12.625	12.8125	12.375	11.9375	11.5625	11.375	10.9375	10.875	10.8125	3.372	0.009
2025/3/21 6:00	23.35	31.95	33.8	30.82	33.73	33.19	37.58	38.18	35.67	35.76	7.3125	10.6875	12.4375	12.6875	12.375	11.9375	11.5625	11.3125	11	10.875	10.8125	3.366	0.486
2025/3/21 7:00	23.33	31.92	33.78	30.8	33.71	33.18	37.56	38.17	35.66	35.75	6.9375	10.3125	12.1875	12.5625	12.3125	11.9375	11.5625	11.375	11	10.875	10.8125	3.36	5.895
2025/3/21 8:00	23.32	31.94	33.78	30.78	33.68	33.15	37.53	38.16	35.66	35.74	8.3125	10.4375	12.0625	12.5	12.3125	11.9375	11.625	11.375	11	10.875	10.8125	3.498	10.971
2025/3/21 8:59	23.32	31.94	33.78	30.77	33.67	33.16	37.53	38.16	35.64	35.72	10.5625	10.5	11.875	12.375	12.25	11.9375	11.5625	11.375	11	10.875	10.875	3.54	10.791
2025/3/21 9:59	23.3	31.94	33.77	30.76	33.66	33.15	37.53	38.14	35.64	35.71	13.125	10.8125	11.75	12.3125	12.1875	11.9375	11.5625	11.375	11	10.875	10.875	3.558	10.602
2025/3/21 11:00	23.26	31.95	33.77	30.75	33.64	33.11	37.5	38.13	35.61	35.69	15.3125	11.3125	11.6875	12.1875	12.125	11.9375	11.625	11.375	11	10.875	10.875	3.57	10.395
2025/3/21 11:59	23.2	31.94	33.78	30.72	33.64	33.11	37.5	38.12	35.6	35.69	17.125	12	11.6875	12.0625	12.0625	11.875	11.5625	11.375	11	10.875	10.875	3.576	10.386
2025/3/21 13:00	23.13	31.92	33.77	30.71	33.61	33.09	37.49	38.11	35.58	35.67	18.6875	12.6875	11.75	12	12.0625	11.875	11.5625	11.375	11	10.9375	10.875	3.576	10.242
2025/3/21 14:00	23.03	31.92	33.77	30.71	33.61	33.07	37.45	38.11	35.58	35.67	19.625	13.4375	11.875	12	12	11.8125	11.5625	11.4375	11	10.9375	10.9375	3.582	10.35
2025/3/21 15:00	22.94	31.9	33.77	30.7	33.61	33.08	37.47	38.11	35.58	35.68	20.0625	14.125	12.125	11.9375	11.9375	11.8125	11.5625	11.4375	11	10.9375	10.9375	3.582	10.458
2025/3/21 15:59	22.84	31.86	33.76	30.69	33.6	33.06	37.45	38.09	35.56	35.65	19.6875	14.625	12.375	12	11.875	11.8125	11.5625	11.4375	11.0625	10.9375	10.9375	3.582	10.53
2025/3/21 16:59	22.75	31.82	33.74	30.68	33.59	33.05	37.44	38.09	35.55	35.64	18.9375	14.9375	12.625	12.0625	11.875	11.75	11.5625	11.4375	11.0625	10.9375	10.9375	3.582	10.467
2025/3/21 17:59	22.68	31.79	33.73	30.68	33.59	33.05	37.45	38.09	35.56	35.67	17.6875	15.0625	12.875	12.125	11.875	11.75	11.5625	11.375	11.0625	10.9375	10.9375	3.582	9.891
2025/3/21 19:00	22.6	31.71	33.72	30.67	33.58	33.05	37.44	38.09	35.55	35.67	15.75	14.9375	13.125	12.25	11.875	11.75	11.5	11.375	11.0625	10.9375	10.9375	3.576	0.864
2025/3/21 20:00	22.53	31.66	33.68	30.65	33.57	33.05	37.44	38.07	35.54	35.65	14.375	14.6875	13.25	12.375	11.9375	11.75	11.5	11.375	11.0625	11	10.9375	3.534	0.045
2025/3/21 20:59	22.49	31.61	33.66	30.64	33.56	33.04	37.43	38.09	35.54	35.67	13.375	14.25	13.3125	12.4375	12	11.75	11.5	11.4375	11.0625	11	10.9375	3.498	0.027
2025/3/21 22:00	22.46	31.57	33.63	30.62	33.56	33.04	37.43	38.07	35.53	35.67	12.5625	13.875	13.3125	12.5625	12.0625	11.75	11.5	11.375	11.0625	11	10.9375	3.474	0.018
2025/3/21 22:59	22.43	31.53	33.6	30.6	33.55	33.03	37.42	38.07	35.53	35.65	11.8125	13.5	13.3125	12.625	12.0625	11.75	11.5	11.375	11.0625	11	11	3.45	0.018
2025/3/21 23:59	22.41	31.49	33.57	30.58	33.54	33.02	37.42	38.06	35.52	35.64	11.1875	13.125	13.1875	12.6875	12.125	11.75	11.5	11.375	11.0625	11	10.9375	3.432	0.009
2025/3/22 1:00	22.4	31.45	33.54	30.55	33.52	33.02	37.4	38.06	35.51	35.64	10	12.625	13.0625	12.6875	12.1875	11.8125	11.5	11.375	11.0625	11	11	3.414	0.009
2025/3/22 2:00	22.38	31.41	33.5	30.52	33.51	33	37.4	38.06	35.51	35.64	9	12.1875	12.9375	12.6875	12.1875	11.8125	11.5	11.375	11.0625	11	11	3.402	0.009
2025/3/22 3:00	22.39	31.39	33.48	30.49	33.48	32.99	37.4	38.06	35.51	35.64	8.4375	11.6875	12.75	12.625	12.1875	11.8125	11.5	11.4375	11.0625	11	11	3.39	0.009
2025/3/22 4:00	22.39	31.38	33.46	30.48	33.48	32.99	37.38	38.06	35.5	35.64	8	11.3125	12.5625	12.625	12.1875	11.875	11.5625	11.4375	11.0625	11	11	3.384	0.009
2025/3/22 5:00	22.39	31.35	33.45	30.46	33.47	32.98	37.39	38.05	35.5	35.64	7.375	10.875	12.375	12.5625	12.1875	11.875	11.5625	11.375	11.0625	11	11	3.372	0.009
2025/3/22 6:00	22.4	31.33	33.42	30.42	33.44	32.96	37.37	38.04	35.48	35.62	6.875	10.4375	12.1875	12.5	12.1875	11.875	11.5625	11.4375	11.0625	11	11	3.366	0.756
2025/3/22 6:59	22.39	31.32	33.41	30.41	33.43	32.95	37.37	38.04	35.48	35.61	6.8125	10.1875	12	12.375	12.1875	11.875	11.5625	11.4375	11.0625	11.0625	11	3.366	5.922
2025/3/22 7:59	22.39	31.35	33.42	30.4	33.42	32.94	37.36	38.03	35.46	35.61	8.3125	10.25	11.875	12.3125	12.1875	11.875	11.5625	11.4375	11.0625	11.0625	11	3.504	10.863
2025/3/22 9:00	22.4	31.36	33.43	30.4	33.41	32.92	37.35	38.02	35.45	35.59	10.875	10.375	11.6875	12.1875	12.125	11.875	11.625	11.4375	11.125	11.0625	11.0625	3.54	10.638
2025/3/22 10:00	22.39	31.35	33.42	30.39	33.41	32.92	37.35	38.02	35.45	35.59	13.625	10.75	11.625	12.125	12.125	11.875	11.5625	11.4375	11.125	11.0625	11.0625	3.558	10.422
2025/3/22 11:00	22.37	31.38	33.43	30.38	33.41	32.92	37.34	38	35.44	35.59	15.8125	11.3125	11.5	12	12.0625	11.875	11.5625	11.4375	11.125	11.0625	11.0625	3.57	10.377
2025/3/22 11:59	22.32	31.37	33.42	30.37	33.39	32.9	37.33	37.99	35.44	35.58	17.875	12.0625	11.5625	11.9375	12	11.875	11.625	11.4375	11.125	11.0625	11.0625	3.576	10.152
2025/3/22 12:59	22.27	31.38	33.44	30.38	33.39	32.91	37.31	38	35.44	35.58	19.875	12.875	11.6875	11.875	11.9375	11.8125	11.5625	11.4375	11.125	11.0625	11.0625	3.576	10.071
2025/3/22 14:00	22.21	31.38	33.44	30.37	33.39	32.91	37.31	38	35.44	35.58	21	13.75	11.875	11.875	11.875	11.8125	11.5625	11.5	11.125	11.0625	11.0625	3.582	10.287
2025/3/22 15:00	22.13	31.36	33.44	30.37	33.38	32.9	37.31	37.99	35.43	35.58	21.375	14.5	12.125	11.875	11.8125	11.8125	11.5625	11.4375	11.125	11.0625	11.0625	3.582	10.296
2025/3/22 16:00	22.06	31.34	33.45	30.37	33.38	32.89	37.3	37.99	35.43	35.57	21	15.0625	12.4375	11.9375	11.8125	11.75	11.5625	11.4375	11.125	11.0625	11.0625	3.582	10.584
2025/3/22 16:59	21.99	31.31	33.43	30.37	33.39	32.89	37.3	37.99	35.42	35.58	19.875	15.4375	12.75	12	11.8125	11.75	11.5625	11.4375	11.125	11.0625	11.0625	3.582	10.413
2025/3/22 18:00	21.92	31.27	33.41	30.35	33.38	32.89	37.29	37.99	35.43	35.57	18.25	15.5625	13.0625	12.125	11.875	11.75	11.5625	11.5	11.125	11.0625	11.0625	3.582	9.621
2025/3/22 18:59	21.85	31.23	33.41	30.35	33.38	32.88	37.29	37.99	35.41	35.58	16.6875	15.4375	13.25	12.25	11.875	11.6875	11.5625	11.4375	11.125	11.125	11.0625	3.576	0.711
2025/3/22 20:00	21.81	31.19	33.37	30.34	33.38	32.88	37.29	37.98	35.41	35.57	15.3125	15.125	13.4375	12.4375	11.9375	11.6875	11.5625	11.4375	11.1875	11.125	11.125	3.534	0.045
2025/3/22 21:00	21.78	31.15	33.36	30.33	33.37	32.87	37.28	37.98	35.41	35.57	14.3125	14.8125	13.5625	12.5625	12	11.75	11.5625	11.5	11.1875	11.125	11.125	3.498	0.027
2025/3/22 22:00	21.76	31.12	33.34	30.32	33.36	32.87	37.28	37.98	35.4	35.57	13.6875	14.4375	13.5625	12.625	12.0625	11.75	11.5	11.4375	11.125	11.125	11.125	3.474	0.018
2025/3/22 23:00	21.73	31.1	33.32	30.31	33.36	32.87	37.28	37.99	35.41	35.57	13.125	14.125	13.5625	12.6875	12.0625	11.75	11.5625	11.4375	11.125	11.125	11.125	3.45	0.018
2025/3/23 0:00	21.72	31.07	33.29	30.29	33.35	32.87	37.28	37.97	35.4	35.57	12.8125	13.8125	13.5	12.8125	12.1875	11.8125	11.5625	11.4375	11.1875	11.125	11.125	3.432	0.009
2025/3/23 2:00	21.69	31.03	33.26	30.27	33.33	32.86	37.26	37.96	35.39	35.57	12.25	13.3125	13.3125	12.875	12.25	11.875	11.5625	11.5	11.1875	11.125	11.125	3.402	0.009
2025/3/23 3:00	21.7	31.01	33.26	30.25	33.32	32.85	37.26	37.96	35.38	35.55	12.125	13.125	13.25	12.8125	12.3125	11.875	11.625	11.5	11.1875	11.125	11.125	3.39	0.009
2025/3/23 4:00	21.69	31.01	33.24	30.25	33.31	32.84	37.27	37.96	35.38	35.55	11.875	12.9375	13.125	12.8125	12.3125	11.9375	11.625	11.4375	11.1875	11.125	11.125	3.384	0.009
2025/3/23 5:00	21.67	31	33.23	30.22	33.3	32.84	37.27	37.96	35.38	35.57	11.5625	12.75	13	12.8125	12.375	11.9375	11.625	11.4375	11.1875	11.125	11.125	3.378	0.009
2025/3/23 6:00	21.66	30.98	33.21	30.21	33.31	32.83	37.25	37.95	35.38	35.55	11.4375	12.5625	12.9375	12.75	12.375	11.9375	11.625	11.5	11.1875	11.125	11.125	3.366	0.045
2025/3/23 7:00	21.66	30.97	33.2	30.2	33.29	32.83	37.25	37.96	35.37	35.55	11.4375	12.4375	12.8125	12.75	12.375	11.9375	11.625	11.5	11.1875	11.1875	11.125	3.354	5.796
2025/3/23 8:00	21.65	30.97	33.2	30.19	33.29	32.83	37.25	37.95	35.36	35.55	11.75	12.375	12.75	12.6875	12.375	12	11.625	11.5	11.1875	11.1875	11.125	3.48	5.967
2025/3/23 9:00	21.66	30.96	33.2	30.18	33.28	32.81	37.25	37.95	35.37	35.55	12.5	12.3125	12.625	12.625	12.375	12	11.6875	11.5	11.1875	11.125	11.1875	3.516	10.44
2025/3/23 10:00	21.64	30.95	33.18	30.18	33.27	32.81	37.25	37.95	35.36	35.55	13	12.375	12.5625	12.625	12.3125	12	11.6875	11.5	11.1875	11.1875	11.1875	3.54	10.539
2025/3/23 11:00	21.62	30.95	33.18	30.17	33.27	32.8	37.23	37.94	35.35	35.54	14	12.5625	12.5625	12.5625	12.3125	12	11.6875	11.5625	11.1875	11.1875	11.1875	3.552	10.584
2025/3/23 12:00	21.59	30.94	33.17	30.16	33.26	32.79	37.22	37.93	35.36	35.54	15.25	12.8125	12.5625	12.5625	12.3125	12	11.75	11.5625	11.25	11.1875	11.1875	3.564	10.602
2025/3/23 13:00	21.57	30.93	33.17	30.15	33.25	32.78	37.22	37.93	35.35	35.52	16.375	13.1875	12.5625	12.5	12.3125	12	11.75	11.5625	11.25	11.1875	11.1875	3.576	10.404
2025/3/23 14:00	21.55	30.92	33.17	30.14	33.25	32.78	37.22	37.93	35.34	35.52	18.625	13.6875	12.6875	12.5	12.3125	12	11.75	11.5625	11.25	11.1875	11.1875	3.576	10.368
2025/3/23 15:00	21.51	30.92	33.16	30.15	33.25	32.78	37.2	37.91	35.34	35.51	19.375	14.25	12.8125	12.5	12.25	12	11.75	11.5625	11.25	11.1875	11.1875	3.582	10.485
2025/3/23 16:00	21.45	30.92	33.15	30.13	33.25	32.77	37.2	37.91	35.34	35.51	19.4375	14.75	13	12.5625	12.3125	12	11.75	11.5625	11.25	11.1875	11.1875	3.582	10.521
2025/3/23 17:00	21.39	30.91	33.15	30.14	33.23	32.77	37.19	37.91	35.32	35.51	19.0625	15.125	13.1875	12.5625	12.25	12	11.75	11.625	11.25	11.1875	11.1875	3.582	10.35
2025/3/23 18:00	21.35	30.87	33.14	30.14	33.23	32.77	37.19	37.9	35.34	35.51	17.9375	15.3125	13.375	12.625	12.25	12	11.75	11.625	11.25	11.1875	11.25	3.582	9.765
2025/3/23 19:00	21.3	30.85	33.14	30.13	33.22	32.76	37.17	37.9	35.33	35.51	16.5625	15.25	13.5	12.75	12.3125	12	11.75	11.625	11.25	11.25	11.25	3.576	1.008
2025/3/23 20:00	21.25	30.82	33.13	30.12	33.22	32.76	37.19	37.9	35.32	35.51	15.5	15.0625	13.625	12.8125	12.3125	12	11.75	11.625	11.25	11.25	11.25	3.534	0.045
2025/3/23 21:00	21.23	30.79	33.1	30.11	33.22	32.76	37.17	37.89	35.32	35.51	14.75	14.8125	13.75	12.9375	12.375	12.0625	11.75	11.625	11.3125	11.25	11.25	3.498	0.027
2025/3/23 22:00	21.21	30.77	33.09	30.1	33.22	32.76	37.19	37.89	35.3	35.52	14.1875	14.5625	13.75	13	12.4375	12.0625	11.75	11.625	11.3125	11.25	11.25	3.474	0.018
2025/3/23 23:00	21.18	30.75	33.07	30.09	33.22	32.76	37.17	37.91	35.32	35.51	13.875	14.3125	13.75	13.0625	12.4375	12.0625	11.75	11.625	11.3125	11.25	11.25	3.45	0.018
2025/3/24 0:00	21.17	30.73	33.06	30.09	33.2	32.74	37.17	37.91	35.32	35.52	13.4375	14.0625	13.6875	13.125	12.5	12.125	11.8125	11.625	11.3125	11.25	11.25	3.432	0.018
2025/3/24 1:00	21.15	30.72	33.05	30.08	33.2	32.74	37.16	37.89	35.3	35.51	13.0625	13.8125	13.625	13.125	12.5	12.125	11.8125	11.625	11.3125	11.25	11.25	3.414	0.009
2025/3/24 2:00	21.14	30.7	33.03	30.06	33.2	32.74	37.17	37.89	35.3	35.51	12.625	13.5625	13.5625	13.125	12.5625	12.125	11.8125	11.6875	11.3125	11.3125	11.25	3.402	0.009
2025/3/24 3:00	21.13	30.68	33.02	30.05	33.18	32.72	37.17	37.89	35.3	35.49	12.375	13.375	13.5	13.125	12.625	12.1875	11.875	11.6875	11.375	11.3125	11.25	3.39	0.009
2025/3/24 4:00	21.12	30.67	33.01	30.05	33.18	32.72	37.17	37.89	35.29	35.5	12.125	13.1875	13.375	13.0625	12.5625	12.1875	11.8125	11.6875	11.375	11.25	11.3125	3.384	0.009
2025/3/24 5:00	21.11	30.65	33.01	30.03	33.18	32.72	37.15	37.89	35.29	35.49	11.6875	12.9375	13.3125	13.0625	12.625	12.1875	11.875	11.6875	11.375	11.3125	11.25	3.378	0.009
2025/3/24 6:00	21.09	30.64	32.99	30.02	33.17	32.71	37.15	37.89	35.29	35.5	11.3125	12.75	13.1875	13.0625	12.625	12.25	11.875	11.6875	11.375	11.3125	11.3125	3.366	0.963
2025/3/24 7:00	21.07	30.62	32.98	30.02	33.16	32.71	37.15	37.87	35.29	35.49	11.0625	12.5625	13.0625	13	12.625	12.25	11.875	11.6875	11.375	11.3125	11.3125	3.36	5.868
2025/3/24 8:00	21.08	30.62	32.97	30	33.16	32.7	37.13	37.87	35.29	35.49	11.6875	12.4375	12.9375	12.9375	12.625	12.25	11.9375	11.75	11.375	11.3125	11.3125	3.534	10.575
2025/3/24 9:00	21.08	30.62	32.97	29.99	33.15	32.7	37.13	37.87	35.27	35.49	13.125	12.4375	12.875	12.9375	12.625	12.25	11.9375	11.75	11.375	11.3125	11.3125	3.534	10.656
2025/3/24 10:00	21.07	30.63	32.97	29.99	33.15	32.69	37.13	37.89	35.28	35.5	15.25	12.6875	12.8125	12.875	12.625	12.25	11.9375	11.75	11.375	11.375	11.3125	3.552	10.53
2025/3/24 10:59	21.03	30.62	32.95	29.98	33.14	32.68	37.12	37.85	35.27	35.47	17.5625	13.1875	12.8125	12.8125	12.5625	12.25	11.9375	11.75	11.4375	11.3125	11.375	3.564	10.368
2025/3/24 11:59	21.03	30.64	32.97	29.98	33.14	32.69	37.13	37.88	35.28	35.48	19.5	13.875	12.875	12.75	12.5625	12.25	11.9375	11.75	11.4375	11.375	11.375	3.576	10.287
2025/3/24 12:59	20.98	30.64	32.97	29.98	33.12	32.68	37.11	37.85	35.27	35.47	21.0625	14.5625	13	12.75	12.5625	12.25	11.9375	11.8125	11.4375	11.375	11.375	3.576	10.188
2025/3/24 14:00	20.93	30.64	32.96	29.99	33.14	32.69	37.11	37.87	35.27	35.48	21.9375	15.3125	13.1875	12.8125	12.5	12.25	11.9375	11.8125	11.4375	11.375	11.375	3.582	10.413
2025/3/24 15:00	20.87	30.62	32.96	29.99	33.12	32.68	37.1	37.87	35.27	35.48	21.8125	15.9375	13.4375	12.8125	12.5	12.25	11.9375	11.8125	11.4375	11.375	11.375	3.582	10.35
2025/3/24 16:00	20.81	30.6	32.96	29.99	33.12	32.67	37.1	37.87	35.27	35.47	21.6875	16.375	13.6875	12.875	12.5	12.25	12	11.8125	11.4375	11.375	11.375	3.582	10.305
2025/3/24 17:00	20.74	30.57	32.94	29.96	33.11	32.66	37.1	37.84	35.25	35.45	21.0625	16.625	13.9375	13	12.5625	12.25	12	11.8125	11.4375	11.4375	11.375	3.582	10.17
2025/3/24 17:59	20.7	30.53	32.92	29.96	33.11	32.64	37.08	37.84	35.24	35.45	19.9375	16.75	14.1875	13.125	12.5625	12.25	12	11.8125	11.4375	11.375	11.375	3.582	9.639
2025/3/24 18:59	20.65	30.5	32.91	29.94	33.1	32.64	37.08	37.83	35.24	35.45	18.5	16.6875	14.375	13.25	12.625	12.25	12	11.8125	11.5	11.4375	11.375	3.576	1.233
2025/3/24 19:59	20.63	30.45	32.88	29.94	33.09	32.63	37.07	37.81	35.21	35.44	17.4375	16.5	14.5625	13.375	12.625	12.3125	12	11.875	11.5	11.4375	11.375	3.534	0.045
2025/3/24 21:00	20.61	30.42	32.87	29.93	33.08	32.63	37.07	37.82	35.22	35.44	16.625	16.25	14.6875	13.5	12.75	12.3125	12	11.875	11.5	11.4375	11.4375	3.498	0.027
2025/3/24 22:00	20.58	30.4	32.86	29.91	33.09	32.63	37.07	37.82	35.21	35.43	15.8125	15.9375	14.6875	13.5625	12.8125	12.3125	12	11.8125	11.5	11.4375	11.4375	3.474	0.018
2025/3/24 22:59	20.57	30.38	32.83	29.91	33.09	32.63	37.07	37.82	35.22	35.44	15	15.625	14.6875	13.6875	12.875	12.375	12	11.875	11.5	11.4375	11.4375	3.45	0.018
2025/3/24 23:59	20.55	30.34	32.81	29.9	33.07	32.61	37.06	37.82	35.21	35.43	14.3125	15.3125	14.6875	13.75	12.9375	12.375	12.0625	11.875	11.5	11.4375	11.4375	3.432	0.009
2025/3/25 0:59	20.55	30.33	32.8	29.89	33.07	32.61	37.06	37.82	35.21	35.43	14.0625	15	14.5625	13.75	13	12.4375	12.0625	11.875	11.5	11.4375	11.4375	3.42	0.009
2025/3/25 2:00	20.54	30.32	32.8	29.87	33.07	32.61	37.06	37.8	35.21	35.43	13.625	14.6875	14.5	13.8125	13.0625	12.4375	12.0625	11.875	11.5625	11.4375	11.4375	3.408	0.009
2025/3/25 3:00	20.54	30.31	32.77	29.86	33.05	32.6	37.05	37.8	35.2	35.42	13.6875	14.5	14.375	13.8125	13.0625	12.5	12.125	11.875	11.5625	11.4375	11.4375	3.396	0.009
2025/3/25 4:00	20.55	30.31	32.76	29.85	33.04	32.6	37.04	37.81	35.19	35.42	13.8125	14.3125	14.3125	13.8125	13.125	12.5625	12.125	11.9375	11.5625	11.5	11.4375	3.384	0.009
2025/3/25 4:59	20.53	30.3	32.77	29.85	33.04	32.6	37.05	37.8	35.19	35.42	13.75	14.1875	14.1875	13.75	13.125	12.5625	12.125	11.9375	11.5625	11.5	11.4375	3.378	0.009
2025/3/25 5:59	20.52	30.29	32.76	29.84	33.03	32.59	37.04	37.8	35.21	35.42	13.5625	14.0625	14.125	13.75	13.125	12.625	12.1875	11.9375	11.5625	11.5	11.5	3.372	1.503
2025/3/25 6:59	20.5	30.28	32.75	29.84	33.03	32.6	37.05	37.8	35.19	35.42	13.25	13.9375	14	13.6875	13.1875	12.625	12.1875	11.9375	11.5625	11.5	11.5	3.366	5.85
2025/3/25 7:59	20.5	30.27	32.73	29.82	33.03	32.58	37.03	37.79	35.19	35.41	13.6875	13.8125	13.9375	13.6875	13.1875	12.625	12.25	12	11.625	11.5	11.5	3.528	10.521
2025/3/25 9:00	20.49	30.27	32.74	29.83	33.01	32.58	37.04	37.79	35.19	35.42	14.625	13.8125	13.875	13.625	13.125	12.6875	12.25	12	11.625	11.5	11.5	3.534	10.602
2025/3/25 10:00	20.47	30.27	32.74	29.83	33.02	32.59	37.04	37.8	35.19	35.43	16.375	14	13.8125	13.625	13.125	12.6875	12.25	12	11.625	11.5625	11.5	3.552	10.539
2025/3/25 10:59	20.45	30.26	32.72	29.81	33.01	32.58	37.03	37.79	35.17	35.4	18.5625	14.375	13.8125	13.5625	13.125	12.6875	12.25	12	11.625	11.5625	11.5	3.564	10.386
2025/3/25 11:59	20.41	30.25	32.72	29.8	33	32.55	37.01	37.78	35.16	35.4	20.25	15	13.875	13.5625	13.125	12.6875	12.3125	12.0625	11.625	11.5625	11.5	3.576	10.422
2025/3/25 12:59	20.38	30.27	32.73	29.8	33	32.57	37.03	37.8	35.19	35.41	21.5625	15.625	13.9375	13.5625	13.125	12.75	12.3125	12.0625	11.6875	11.5625	11.5625	3.576	10.386
2025/3/25 14:00	20.33	30.25	32.72	29.8	33	32.56	37.01	37.77	35.17	35.4	22.5625	16.3125	14.125	13.5625	13.125	12.75	12.3125	12.0625	11.6875	11.5625	11.5625	3.582	10.395
2025/3/25 14:59	20.29	30.25	32.73	29.81	33.01	32.57	37.03	37.8	35.17	35.41	23	16.875	14.375	13.5625	13.125	12.6875	12.3125	12.0625	11.6875	11.5625	11.5625	3.582	10.395
2025/3/25 16:00	20.22	30.21	32.71	29.79	32.99	32.55	37.01	37.78	35.16	35.39	22.8125	17.375	14.625	13.6875	13.125	12.75	12.375	12.125	11.6875	11.5625	11.5625	3.582	10.44
2025/3/25 16:59	20.17	30.2	32.71	29.8	32.98	32.55	37.01	37.78	35.17	35.4	22.125	17.6875	14.875	13.75	13.1875	12.75	12.375	12.125	11.6875	11.625	11.5625	3.582	10.278
2025/3/25 18:00	20.14	30.17	32.69	29.79	32.99	32.54	37.01	37.77	35.16	35.4	20.875	17.8125	15.125	13.875	13.1875	12.75	12.375	12.125	11.75	11.5625	11.5625	3.582	9.738
2025/3/25 19:00	20.09	30.14	32.67	29.79	32.98	32.56	37.01	37.77	35.17	35.41	19.5	17.6875	15.3125	14	13.25	12.75	12.375	12.125	11.75	11.625	11.5625	3.528	1.692
2025/3/25 20:00	20.07	30.13	32.67	29.79	32.99	32.57	37.02	37.8	35.18	35.44	18.25	17.5	15.4375	14.125	13.3125	12.8125	12.375	12.125	11.75	11.625	11.5625	3.498	0.045
2025/3/25 21:00	20.05	30.1	32.63	29.77	32.97	32.55	37.01	37.77	35.17	35.41	17.3125	17.1875	15.5625	14.25	13.375	12.8125	12.375	12.125	11.75	11.625	11.5625	3.474	0.027
2025/3/25 22:00	20.04	30.08	32.62	29.77	32.97	32.54	37	37.77	35.15	35.41	16.4375	16.8125	15.5625	14.375	13.4375	12.875	12.4375	12.1875	11.75	11.6875	11.625	3.45	0.018
2025/3/25 23:00	20.03	30.06	32.61	29.76	32.98	32.56	37.01	37.78	35.18	35.43	15.8125	16.5	15.5625	14.4375	13.5	12.875	12.4375	12.1875	11.8125	11.625	11.625	3.432	0.018
2025/3/26 0:00	20.01	30.05	32.59	29.75	32.96	32.55	37.01	37.79	35.17	35.43	15.125	16.1875	15.5	14.5	13.5625	12.9375	12.5	12.1875	11.8125	11.6875	11.625	3.414	0.009
2025/3/26 1:00	20.01	30.03	32.58	29.75	32.97	32.55	37.02	37.79	35.17	35.43	14.4375	15.8125	15.375	14.5	13.625	12.9375	12.5	12.1875	11.8125	11.6875	11.625	3.402	0.009
2025/3/26 2:00	20.01	30	32.56	29.73	32.96	32.55	37	37.79	35.17	35.43	13.75	15.5	15.3125	14.5625	13.6875	13	12.5	12.25	11.8125	11.6875	11.625	3.39	0.009
2025/3/26 2:59	20.01	29.98	32.55	29.71	32.95	32.55	37	37.8	35.17	35.43	13.0625	15.125	15.1875	14.5625	13.75	13.0625	12.5	12.25	11.8125	11.6875	11.625	3.384	0.009
2025/3/26 4:00	20	29.95	32.54	29.71	32.94	32.53	37	37.79	35.16	35.42	12.4375	14.75	15.0625	14.5625	13.75	13.125	12.5625	12.25	11.8125	11.6875	11.6875	3.378	0.009
2025/3/26 5:00	20	29.95	32.52	29.68	32.94	32.52	36.99	37.78	35.15	35.42	12.125	14.4375	14.875	14.5	13.8125	13.125	12.625	12.25	11.8125	11.75	11.6875	3.366	0.009
2025/3/26 6:00	20.01	29.94	32.52	29.68	32.92	32.51	36.98	37.77	35.14	35.41	11.75	14.125	14.75	14.4375	13.8125	13.125	12.625	12.3125	11.875	11.75	11.6875	3.36	2.772
2025/3/26 7:00	20	29.93	32.51	29.66	32.91	32.5	36.98	37.77	35.15	35.4	11.8125	13.875	14.5625	14.375	13.8125	13.1875	12.6875	12.3125	11.875	11.75	11.6875	3.36	5.868
2025/3/26 8:00	20	29.94	32.52	29.66	32.92	32.5	36.98	37.77	35.15	35.4	12.8125	13.75	14.4375	14.3125	13.8125	13.1875	12.6875	12.3125	11.875	11.75	11.6875	3.51	10.755
2025/3/26 9:00	20.02	29.95	32.5	29.65	32.9	32.49	36.96	37.76	35.14	35.4	14.8125	13.8125	14.3125	14.25	13.8125	13.25	12.6875	12.375	11.9375	11.75	11.6875	3.54	10.638
2025/3/26 10:00	20.01	29.95	32.5	29.65	32.89	32.48	36.96	37.76	35.13	35.4	17.3125	14.125	14.1875	14.1875	13.75	13.25	12.6875	12.375	11.9375	11.8125	11.6875	3.558	10.566
2025/3/26 11:00	19.96	29.96	32.51	29.65	32.9	32.49	36.96	37.76	35.13	35.39	19.25	14.6875	14.1875	14.125	13.75	13.25	12.75	12.375	11.9375	11.8125	11.75	3.57	10.449
2025/3/26 12:00	19.94	29.97	32.49	29.64	32.89	32.47	36.94	37.76	35.13	35.39	20.5625	15.3125	14.25	14.0625	13.75	13.25	12.75	12.4375	11.9375	11.8125	11.75	3.576	10.368
2025/3/26 13:00	19.88	29.96	32.49	29.65	32.89	32.47	36.94	37.74	35.13	35.39	21.5625	15.9375	14.3125	14.0625	13.6875	13.25	12.75	12.4375	12	11.8125	11.75	3.576	10.521
2025/3/26 14:00	19.84	29.95	32.49	29.65	32.89	32.47	36.94	37.74	35.13	35.39	22.3125	16.5	14.5	14.0625	13.6875	13.25	12.75	12.4375	12	11.8125	11.75	3.582	10.476
2025/3/26 14:59	19.79	29.94	32.49	29.64	32.89	32.47	36.95	37.75	35.12	35.4	22.0625	17	14.6875	14.0625	13.6875	13.25	12.8125	12.4375	12	11.875	11.75	3.582	10.773
2025/3/26 16:00	19.75	29.91	32.49	29.64	32.89	32.47	36.94	37.75	35.12	35.38	21.5625	17.375	14.9375	14.125	13.625	13.25	12.8125	12.4375	12	11.875	11.8125	3.582	10.449
2025/3/26 16:59	19.73	29.88	32.48	29.64	32.87	32.47	36.95	37.75	35.12	35.38	20.3125	17.5	15.125	14.1875	13.625	13.25	12.8125	12.5	12	11.875	11.8125	3.582	10.395
2025/3/26 18:00	19.72	29.86	32.46	29.64	32.89	32.47	36.93	37.74	35.12	35.39	19.125	17.4375	15.375	14.3125	13.6875	13.25	12.8125	12.5	12.0625	11.875	11.8125	3.582	9.738
2025/3/26 18:59	19.7	29.82	32.45	29.64	32.87	32.47	36.94	37.74	35.12	35.39	17.375	17.25	15.5	14.4375	13.6875	13.25	12.8125	12.5625	12.0625	11.875	11.8125	3.528	1.566
2025/3/26 20:00	19.7	29.8	32.43	29.62	32.89	32.48	36.95	37.77	35.13	35.42	16.0625	16.875	15.5625	14.5	13.8125	13.25	12.8125	12.5	12.0625	11.9375	11.8125	3.498	0.036
2025/3/26 21:00	19.68	29.77	32.41	29.62	32.87	32.47	36.94	37.76	35.12	35.41	15.0625	16.4375	15.5625	14.5625	13.8125	13.25	12.8125	12.5625	12.0625	11.9375	11.8125	3.474	0.027
2025/3/26 22:00	19.69	29.75	32.39	29.62	32.87	32.47	36.95	37.77	35.13	35.41	14.3125	16	15.5625	14.6875	13.875	13.3125	12.8125	12.5625	12.0625	11.9375	11.875	3.45	0.018
2025/3/26 23:00	19.69	29.75	32.38	29.6	32.87	32.46	36.94	37.75	35.13	35.41	13.6875	15.625	15.4375	14.6875	13.9375	13.3125	12.875	12.5625	12.125	11.9375	11.875	3.432	0.018
2025/3/27 0:00	19.7	29.73	32.38	29.6	32.86	32.46	36.95	37.75	35.13	35.42	13.375	15.25	15.375	14.6875	13.9375	13.375	12.875	12.5625	12.125	11.9375	11.875	3.414	0.018
2025/3/27 1:00	19.71	29.72	32.36	29.59	32.86	32.47	36.95	37.76	35.12	35.42	12.9375	14.9375	15.1875	14.6875	14	13.375	12.875	12.5625	12.125	12	11.875	3.402	0.009
2025/3/27 2:00	19.7	29.71	32.35	29.58	32.85	32.44	36.93	37.75	35.13	35.41	12.3125	14.5625	15.0625	14.6875	14	13.4375	12.9375	12.625	12.125	11.9375	11.875	3.39	0.009
2025/3/27 3:00	19.7	29.71	32.35	29.57	32.85	32.44	36.94	37.75	35.13	35.41	12.1875	14.3125	14.9375	14.6875	14.0625	13.4375	12.9375	12.625	12.125	11.9375	11.875	3.384	0.009
2025/3/27 4:00	19.71	29.71	32.34	29.56	32.83	32.44	36.93	37.74	35.12	35.4	12.1875	14.0625	14.75	14.625	14.0625	13.5	12.9375	12.625	12.1875	12	11.9375	3.372	0.009
2025/3/27 5:00	19.71	29.7	32.33	29.55	32.83	32.43	36.93	37.74	35.1	35.41	11.9375	13.875	14.625	14.5625	14.0625	13.5	13	12.625	12.1875	12.0625	11.875	3.366	0.009
2025/3/27 6:00	19.71	29.69	32.33	29.55	32.83	32.42	36.93	37.75	35.11	35.41	11.75	13.625	14.4375	14.5	14.0625	13.5	13	12.625	12.1875	12	11.9375	3.36	0.702
2025/3/27 7:00	19.71	29.68	32.33	29.55	32.83	32.43	36.93	37.74	35.1	35.41	11.6875	13.4375	14.3125	14.4375	14	13.5	13	12.6875	12.1875	12.0625	11.9375	3.348	5.796
2025/3/27 8:00	19.7	29.69	32.32	29.55	32.82	32.43	36.92	37.75	35.11	35.41	11.625	13.3125	14.1875	14.3125	14	13.5	13	12.6875	12.1875	12.0625	11.9375	3.348	5.814
2025/3/27 9:00	19.68	29.68	32.33	29.54	32.82	32.42	36.93	37.74	35.11	35.42	11.5625	13.125	14.0625	14.25	14	13.5	13.0625	12.6875	12.25	12.0625	11.9375	3.444	4.554
2025/3/27 10:00	19.69	29.69	32.31	29.53	32.81	32.42	36.93	37.74	35.11	35.43	12.1875	13.0625	13.9375	14.1875	13.9375	13.5	13.0625	12.75	12.25	12.0625	12	3.51	10.611
2025/3/27 11:00	19.69	29.68	32.31	29.53	32.81	32.42	36.93	37.76	35.11	35.42	12.25	13.0625	13.8125	14.125	13.875	13.5	13.0625	12.75	12.25	12.0625	12	3.534	10.305
2025/3/27 12:00	19.67	29.67	32.3	29.52	32.8	32.4	36.91	37.74	35.1	35.42	12.125	13	13.75	14.0625	13.875	13.5	13.0625	12.75	12.25	12.125	12	3.558	10.503
2025/3/27 13:00	19.67	29.66	32.3	29.51	32.8	32.4	36.91	37.74	35.11	35.42	12	13	13.625	13.9375	13.8125	13.5	13.0625	12.75	12.3125	12.0625	12	3.558	10.53
2025/3/27 14:00	19.66	29.66	32.3	29.51	32.79	32.4	36.91	37.75	35.1	35.43	11.9375	12.9375	13.5625	13.875	13.75	13.5	13.0625	12.8125	12.3125	12.125	12	3.558	10.458
2025/3/27 15:00	19.65	29.66	32.28	29.49	32.78	32.4	36.89	37.74	35.1	35.41	12.125	12.875	13.5	13.8125	13.75	13.4375	13.0625	12.8125	12.3125	12.125	12.0625	3.564	10.539
2025/3/27 16:00	19.66	29.65	32.28	29.5	32.77	32.39	36.89	37.74	35.1	35.41	12.25	12.875	13.4375	13.75	13.6875	13.4375	13.0625	12.8125	12.3125	12.1875	12.0625	3.564	10.377
2025/3/27 17:00	19.64	29.64	32.28	29.49	32.76	32.39	36.89	37.72	35.09	35.4	12.1875	12.8125	13.375	13.6875	13.625	13.4375	13.0625	12.8125	12.3125	12.125	12.0625	3.564	10.404
2025/3/27 18:00	19.64	29.63	32.28	29.48	32.76	32.38	36.89	37.71	35.08	35.41	11.6875	12.75	13.375	13.625	13.625	13.4375	13.0625	12.8125	12.375	12.1875	12.0625	3.57	9.36
2025/3/27 19:00	19.63	29.61	32.24	29.47	32.76	32.36	36.87	37.72	35.06	35.39	11.0625	12.625	13.3125	13.625	13.5625	13.375	13.0625	12.8125	12.3125	12.1875	12.0625	3.546	0.864
2025/3/27 20:00	19.63	29.59	32.24	29.47	32.76	32.37	36.88	37.71	35.07	35.41	10.5625	12.4375	13.25	13.5625	13.5	13.375	13.0625	12.8125	12.375	12.1875	12.0625	3.51	0.027
2025/3/27 21:00	19.63	29.58	32.24	29.46	32.74	32.36	36.87	37.71	35.07	35.39	10.1875	12.25	13.1875	13.5	13.5	13.3125	13.0625	12.8125	12.375	12.1875	12.125	3.48	0.018
2025/3/27 22:00	19.62	29.58	32.22	29.45	32.73	32.35	36.87	37.7	35.07	35.39	9.9375	12.0625	13.0625	13.4375	13.4375	13.3125	13.0625	12.8125	12.375	12.1875	12.125	3.456	0.018
2025/3/27 23:00	19.62	29.57	32.22	29.44	32.73	32.35	36.87	37.7	35.07	35.39	9.6875	11.875	12.9375	13.375	13.4375	13.3125	13	12.8125	12.375	12.25	12.125	3.438	0.018
2025/3/28 0:00	19.62	29.58	32.22	29.44	32.74	32.35	36.88	37.71	35.08	35.4	9.4375	11.6875	12.875	13.375	13.375	13.25	13.0625	12.8125	12.375	12.25	12.125	3.42	0.009
2025/3/28 1:00	19.63	29.56	32.21	29.43	32.73	32.35	36.87	37.71	35.08	35.41	9.0625	11.4375	12.75	13.25	13.3125	13.25	13	12.8125	12.375	12.25	12.125	3.408	0.009
2025/3/28 2:00	19.64	29.57	32.2	29.42	32.73	32.35	36.87	37.71	35.07	35.4	8.5	11.1875	12.625	13.1875	13.3125	13.1875	13	12.8125	12.4375	12.25	12.125	3.396	0.009
2025/3/28 3:00	19.64	29.55	32.2	29.41	32.71	32.34	36.87	37.71	35.08	35.4	8	10.875	12.5	13.125	13.25	13.1875	13	12.8125	12.4375	12.25	12.125	3.384	0.009
2025/3/28 4:00	19.64	29.54	32.19	29.4	32.7	32.34	36.87	37.71	35.08	35.4	7.375	10.5625	12.375	13	13.25	13.1875	13	12.8125	12.4375	12.25	12.1875	3.378	0.009
2025/3/28 5:00	19.64	29.55	32.18	29.38	32.7	32.33	36.87	37.71	35.08	35.4	7	10.25	12.1875	13	13.1875	13.125	13	12.8125	12.4375	12.25	12.1875	3.372	0.009
2025/3/28 6:00	19.65	29.54	32.17	29.37	32.7	32.32	36.86	37.69	35.08	35.39	6.625	10	12.0625	12.875	13.125	13.125	12.9375	12.8125	12.4375	12.25	12.1875	3.366	3.195
2025/3/28 7:00	19.65	29.55	32.17	29.38	32.69	32.32	36.86	37.7	35.06	35.39	6.5625	9.8125	11.875	12.8125	13.0625	13.0625	12.9375	12.8125	12.375	12.3125	12.1875	3.36	5.913
2025/3/28 8:00	19.65	29.56	32.18	29.37	32.69	32.31	36.85	37.69	35.06	35.4	7.125	9.6875	11.75	12.6875	13	13.0625	12.9375	12.8125	12.4375	12.3125	12.1875	3.522	11.07
2025/3/28 9:00	19.63	29.56	32.19	29.38	32.68	32.31	36.84	37.69	35.05	35.4	8.375	9.8125	11.625	12.5625	12.9375	13	12.9375	12.8125	12.4375	12.3125	12.1875	3.54	11.142
2025/3/28 10:00	19.62	29.55	32.19	29.38	32.69	32.31	36.85	37.68	35.06	35.4	10.625	10.0625	11.5625	12.5	12.875	13	12.875	12.75	12.4375	12.3125	12.1875	3.558	10.899
2025/3/28 11:00	19.58	29.56	32.18	29.39	32.69	32.31	36.85	37.69	35.05	35.4	12.6875	10.4375	11.5	12.4375	12.8125	12.9375	12.875	12.75	12.4375	12.3125	12.25	3.57	10.836
2025/3/28 12:00	19.58	29.57	32.19	29.38	32.69	32.3	36.85	37.69	35.05	35.39	14	11	11.4375	12.375	12.75	12.875	12.875	12.75	12.4375	12.3125	12.25	3.576	10.962
2025/3/28 13:00	19.54	29.57	32.19	29.38	32.69	32.31	36.85	37.68	35.05	35.39	15.3125	11.5625	11.5	12.25	12.6875	12.875	12.8125	12.75	12.4375	12.3125	12.25	3.576	10.809
2025/3/28 14:00	19.49	29.56	32.18	29.38	32.68	32.31	36.83	37.67	35.04	35.37	16.5	12.125	11.625	12.25	12.625	12.8125	12.8125	12.75	12.4375	12.3125	12.25	3.582	10.755
2025/3/28 15:00	19.45	29.56	32.19	29.38	32.69	32.31	36.82	37.67	35.04	35.37	16.5	12.6875	11.8125	12.1875	12.625	12.75	12.75	12.75	12.4375	12.3125	12.25	3.582	10.737
2025/3/28 16:00	19.39	29.54	32.19	29.38	32.68	32.3	36.82	37.67	35.04	35.39	16.375	13.125	12	12.1875	12.5625	12.75	12.75	12.75	12.4375	12.3125	12.25	3.582	10.935
2025/3/28 17:00	19.4	29.53	32.19	29.39	32.69	32.3	36.82	37.67	35.02	35.4	15.4375	13.375	12.1875	12.25	12.5	12.6875	12.6875	12.6875	12.4375	12.3125	12.25	3.582	10.602
2025/3/28 18:00	19.35	29.51	32.19	29.39	32.69	32.3	36.82	37.66	35.02	35.39	14.0625	13.375	12.375	12.3125	12.5	12.6875	12.6875	12.6875	12.4375	12.3125	12.25	3.582	10.35
2025/3/28 19:00	19.32	29.48	32.16	29.38	32.69	32.29	36.82	37.67	35.02	35.4	12	13.1875	12.5	12.375	12.5	12.625	12.6875	12.6875	12.4375	12.3125	12.25	3.576	2.439
2025/3/28 20:00	19.31	29.45	32.14	29.38	32.69	32.3	36.82	37.67	35.01	35.39	10.5625	12.75	12.5625	12.4375	12.5	12.625	12.625	12.6875	12.375	12.3125	12.25	3.534	0.036
2025/3/28 21:00	19.31	29.41	32.12	29.36	32.67	32.29	36.81	37.67	35.02	35.4	9.3125	12.25	12.625	12.5	12.5	12.625	12.625	12.6875	12.375	12.3125	12.25	3.498	0.018
2025/3/28 22:00	19.31	29.4	32.09	29.35	32.66	32.29	36.82	37.67	35.02	35.4	8.4375	11.6875	12.5625	12.5625	12.5625	12.625	12.625	12.6875	12.375	12.3125	12.25	3.474	0.018
2025/3/28 23:00	19.33	29.4	32.09	29.34	32.67	32.29	36.81	37.68	35.02	35.41	7.875	11.1875	12.4375	12.5625	12.5625	12.5625	12.625	12.625	12.375	12.3125	12.25	3.45	0.009
2025/3/28 23:59	19.32	29.39	32.08	29.33	32.66	32.28	36.83	37.67	35.01	35.4	7.375	10.8125	12.3125	12.5625	12.5625	12.625	12.5625	12.625	12.375	12.3125	12.3125	3.432	0.009
2025/3/29 0:59	19.34	29.38	32.07	29.32	32.66	32.28	36.81	37.67	35.02	35.41	6.6875	10.3125	12.125	12.5625	12.5625	12.5625	12.5625	12.625	12.375	12.3125	12.25	3.414	0.009
2025/3/29 2:00	19.36	29.37	32.05	29.3	32.64	32.28	36.83	37.67	35.01	35.41	5.875	9.8125	11.9375	12.5	12.5625	12.625	12.5625	12.625	12.375	12.3125	12.25	3.402	0.009
2025/3/29 3:00	19.36	29.37	32.05	29.3	32.64	32.27	36.81	37.65	35.01	35.39	5.8125	9.5	11.75	12.4375	12.5625	12.5625	12.5625	12.625	12.375	12.3125	12.3125	3.39	0.009
2025/3/29 4:00	19.36	29.38	32.05	29.29	32.63	32.27	36.82	37.67	35.02	35.4	5.5625	9.25	11.5625	12.375	12.5625	12.5625	12.5625	12.5625	12.375	12.3125	12.3125	3.384	0.009
2025/3/29 4:59	19.36	29.38	32.05	29.29	32.64	32.26	36.82	37.67	35.01	35.4	5.5	9	11.375	12.3125	12.5	12.5625	12.5625	12.5625	12.3125	12.3125	12.3125	3.372	0.009
2025/3/29 5:59	19.36	29.37	32.04	29.29	32.63	32.26	36.81	37.66	35.01	35.39	5.1875	8.75	11.25	12.1875	12.5	12.5625	12.5625	12.5625	12.3125	12.3125	12.3125	3.366	2.547
2025/3/29 6:59	19.37	29.36	32.05	29.28	32.61	32.27	36.81	37.65	35.01	35.4	5.125	8.5625	11.0625	12.0625	12.4375	12.5625	12.5	12.5625	12.375	12.3125	12.3125	3.36	5.931
2025/3/29 8:00	19.35	29.38	32.04	29.28	32.63	32.27	36.82	37.65	35	35.4	6.125	8.625	10.9375	12	12.4375	12.5625	12.5	12.5625	12.3125	12.3125	12.3125	3.552	10.899
2025/3/29 9:00	19.34	29.39	32.05	29.3	32.63	32.27	36.81	37.65	35	35.4	7.5	8.8125	10.8125	11.9375	12.375	12.5	12.5	12.5625	12.3125	12.3125	12.3125	3.534	10.98
2025/3/29 10:00	19.32	29.39	32.06	29.29	32.63	32.28	36.81	37.66	35.01	35.39	9.25	9.125	10.75	11.8125	12.3125	12.5	12.5	12.5625	12.3125	12.3125	12.3125	3.552	10.971
2025/3/29 10:59	19.34	29.4	32.07	29.3	32.64	32.28	36.82	37.65	35	35.39	11	9.5	10.6875	11.6875	12.25	12.4375	12.5	12.5625	12.3125	12.3125	12.3125	3.564	11.043
2025/3/29 11:59	19.32	29.42	32.08	29.31	32.64	32.27	36.82	37.66	35	35.39	13.1875	10.125	10.6875	11.625	12.1875	12.4375	12.5	12.5	12.3125	12.3125	12.3125	3.57	10.944
2025/3/29 12:59	19.31	29.42	32.08	29.3	32.65	32.28	36.82	37.65	35	35.39	14.125	10.75	10.75	11.5625	12.125	12.375	12.4375	12.5	12.3125	12.3125	12.3125	3.576	10.989
2025/3/29 14:00	19.29	29.41	32.08	29.31	32.65	32.28	36.82	37.65	34.99	35.39	14.625	11.3125	10.9375	11.5625	12.0625	12.3125	12.4375	12.5	12.3125	12.3125	12.3125	3.576	10.899
2025/3/29 16:00	19.23	29.37	32.07	29.31	32.65	32.27	36.81	37.65	34.99	35.38	13.875	12.0625	11.3125	11.5625	12	12.25	12.375	12.5	12.3125	12.3125	12.3125	3.582	10.935
2025/3/29 16:59	19.2	29.36	32.07	29.32	32.65	32.27	36.83	37.65	34.99	35.39	13.125	12.1875	11.5	11.625	11.9375	12.25	12.375	12.4375	12.3125	12.3125	12.3125	3.582	10.674
2025/3/29 17:59	19.19	29.35	32.06	29.32	32.66	32.28	36.83	37.65	34.99	35.38	11.9375	12.125	11.625	11.6875	11.9375	12.1875	12.3125	12.4375	12.3125	12.3125	12.3125	3.576	10.044
2025/3/29 18:59	19.17	29.33	32.05	29.32	32.66	32.28	36.83	37.66	34.98	35.39	10.6875	11.875	11.6875	11.75	11.9375	12.1875	12.3125	12.4375	12.25	12.3125	12.3125	3.528	1.071
2025/3/29 20:00	19.11	29.3	32.04	29.32	32.66	32.28	36.83	37.66	34.99	35.39	9.6875	11.625	11.75	11.75	11.9375	12.1875	12.3125	12.4375	12.25	12.3125	12.3125	3.498	0.036
2025/3/29 21:00	19.12	29.28	32.02	29.31	32.65	32.27	36.82	37.66	34.99	35.39	8.875	11.25	11.75	11.8125	11.9375	12.1875	12.3125	12.4375	12.25	12.3125	12.3125	3.474	0.018
2025/3/29 22:00	19.15	29.27	32.01	29.31	32.66	32.28	36.82	37.65	34.98	35.38	8.3125	10.875	11.6875	11.875	11.9375	12.125	12.25	12.375	12.25	12.3125	12.3125	3.45	0.018
2025/3/29 22:59	19.11	29.28	32	29.29	32.66	32.28	36.82	37.66	34.98	35.39	7.9375	10.5625	11.5625	11.875	12	12.125	12.25	12.375	12.25	12.3125	12.3125	3.432	0.018
2025/3/29 23:59	19.15	29.25	31.99	29.29	32.66	32.27	36.82	37.65	34.98	35.38	7.5625	10.25	11.5	11.875	12	12.125	12.25	12.375	12.25	12.3125	12.3125	3.414	0.009
2025/3/30 0:59	19.16	29.25	31.98	29.28	32.66	32.27	36.82	37.65	34.98	35.39	7	9.9375	11.375	11.8125	12	12.125	12.25	12.375	12.25	12.3125	12.3125	3.402	0.009
2025/3/30 2:00	19.16	29.25	31.98	29.27	32.65	32.27	36.83	37.65	34.99	35.39	6.75	9.625	11.25	11.8125	12	12.125	12.25	12.3125	12.25	12.25	12.3125	3.39	0.009
2025/3/30 3:00	19.16	29.25	31.98	29.27	32.64	32.27	36.82	37.64	34.99	35.39	6.375	9.375	11.125	11.75	11.9375	12.125	12.1875	12.375	12.1875	12.25	12.25	3.384	0.009
2025/3/30 4:00	19.16	29.25	31.97	29.26	32.62	32.27	36.83	37.66	34.99	35.38	6.0625	9.125	10.9375	11.6875	11.9375	12.125	12.1875	12.3125	12.1875	12.25	12.3125	3.372	0.009
2025/3/30 4:59	19.16	29.23	31.96	29.25	32.62	32.26	36.83	37.64	34.99	35.38	5.6875	8.8125	10.8125	11.625	11.9375	12.125	12.1875	12.3125	12.1875	12.25	12.3125	3.366	0.009
2025/3/30 6:00	19.17	29.23	31.96	29.24	32.61	32.25	36.82	37.64	34.98	35.39	5.25	8.5625	10.625	11.5625	11.9375	12.125	12.1875	12.3125	12.1875	12.25	12.3125	3.36	2.952
2025/3/30 6:59	19.18	29.23	31.94	29.22	32.61	32.25	36.82	37.64	34.98	35.38	5.0625	8.3125	10.5	11.5	11.875	12.0625	12.1875	12.3125	12.1875	12.25	12.3125	3.36	5.922
2025/3/30 7:59	19.16	29.24	31.96	29.24	32.62	32.26	36.82	37.64	34.98	35.39	6.25	8.5	10.4375	11.4375	11.8125	12.0625	12.125	12.3125	12.1875	12.25	12.3125	3.534	10.899
2025/3/30 9:00	19.16	29.25	31.97	29.25	32.62	32.25	36.82	37.63	34.98	35.39	8.3125	8.6875	10.375	11.3125	11.8125	12.0625	12.1875	12.3125	12.1875	12.25	12.3125	3.534	10.917
2025/3/30 10:00	19.17	29.27	31.97	29.26	32.64	32.26	36.81	37.64	34.98	35.39	11.8125	9.125	10.3125	11.25	11.75	12	12.125	12.3125	12.1875	12.25	12.25	3.558	10.638
2025/3/30 10:59	19.18	29.3	31.99	29.25	32.63	32.26	36.82	37.63	34.96	35.4	15.0625	9.9375	10.3125	11.1875	11.6875	12	12.125	12.25	12.1875	12.25	12.25	3.564	10.44
2025/3/30 11:59	19.16	29.31	32	29.27	32.65	32.26	36.8	37.63	34.96	35.38	17.3125	10.875	10.4375	11.1875	11.625	11.9375	12.125	12.25	12.1875	12.25	12.3125	3.576	10.35
2025/3/30 12:59	19.13	29.33	32.01	29.26	32.65	32.26	36.8	37.62	34.96	35.37	19.75	11.9375	10.625	11.125	11.625	11.9375	12.0625	12.25	12.1875	12.25	12.25	3.576	10.359
2025/3/30 14:00	19.12	29.32	32.02	29.28	32.64	32.26	36.8	37.63	34.97	35.38	20.75	12.9375	10.9375	11.125	11.5625	11.9375	12.0625	12.25	12.125	12.1875	12.3125	3.582	10.431
2025/3/30 15:00	19.04	29.31	32.03	29.28	32.65	32.26	36.8	37.63	34.97	35.39	21	13.875	11.25	11.1875	11.5625	11.875	12.0625	12.25	12.125	12.1875	12.25	3.582	10.656
2025/3/30 16:00	19.02	29.29	32.03	29.28	32.66	32.26	36.81	37.63	34.97	35.37	20.375	14.5625	11.6875	11.25	11.5625	11.875	12	12.1875	12.125	12.1875	12.25	3.582	10.539
2025/3/30 16:59	18.95	29.27	32.01	29.28	32.66	32.26	36.8	37.63	34.96	35.37	18.5	14.8125	12.0625	11.4375	11.5625	11.8125	12	12.1875	12.125	12.1875	12.3125	3.582	10.494
2025/3/30 18:00	18.95	29.23	32	29.29	32.65	32.25	36.8	37.62	34.96	35.37	16.8125	14.8125	12.375	11.625	11.5625	11.8125	12	12.1875	12.125	12.1875	12.25	3.576	10.179
2025/3/30 19:00	18.9	29.2	31.99	29.28	32.65	32.25	36.8	37.62	34.95	35.36	15	14.625	12.625	11.75	11.625	11.8125	12	12.1875	12.125	12.1875	12.25	3.576	2.853
2025/3/30 20:00	18.88	29.18	31.97	29.27	32.65	32.25	36.8	37.62	34.96	35.37	13.375	14.1875	12.75	11.9375	11.6875	11.8125	12	12.1875	12.0625	12.1875	12.25	3.528	0.036
2025/3/30 21:00	18.86	29.14	31.96	29.27	32.65	32.24	36.79	37.62	34.96	35.37	12.1875	13.75	12.875	12.0625	11.75	11.8125	12	12.1875	12.125	12.1875	12.25	3.498	0.027
2025/3/30 22:00	18.86	29.11	31.93	29.26	32.66	32.26	36.8	37.62	34.95	35.37	11.25	13.25	12.875	12.1875	11.8125	11.8125	11.9375	12.125	12.0625	12.1875	12.25	3.468	0.018
2025/3/30 23:00	18.86	29.1	31.93	29.25	32.66	32.25	36.81	37.62	34.95	35.37	10.5625	12.8125	12.8125	12.25	11.9375	11.875	11.9375	12.125	12.0625	12.1875	12.25	3.45	0.018
2025/3/30 23:59	18.85	29.08	31.9	29.25	32.66	32.25	36.81	37.62	34.95	35.37	9.8125	12.3125	12.75	12.375	12	11.875	11.9375	12.125	12.0625	12.1875	12.25	3.432	0.009
2025/3/31 1:00	18.86	29.07	31.89	29.24	32.65	32.26	36.81	37.62	34.95	35.37	9.25	11.9375	12.625	12.375	12	11.9375	11.9375	12.125	12.0625	12.1875	12.25	3.414	0.009
2025/3/31 2:00	18.85	29.08	31.88	29.23	32.64	32.25	36.8	37.62	34.94	35.37	8.875	11.625	12.4375	12.375	12.0625	11.9375	12	12.125	12.0625	12.1875	12.25	3.402	0.009
2025/3/31 3:00	18.86	29.06	31.86	29.21	32.63	32.25	36.8	37.62	34.94	35.37	8.25	11.1875	12.3125	12.375	12.125	12	12	12.125	12.0625	12.1875	12.25	3.39	0.009
2025/3/31 4:00	18.86	29.05	31.85	29.21	32.63	32.24	36.8	37.61	34.95	35.36	7.75	10.8125	12.125	12.3125	12.125	12	12	12.125	12.0625	12.1875	12.25	3.384	0.009
2025/3/31 5:00	18.86	29.05	31.85	29.2	32.62	32.24	36.8	37.61	34.95	35.37	7.3125	10.5	12	12.25	12.1875	12.0625	12	12.125	12.0625	12.125	12.25	3.372	0.009
2025/3/31 5:59	18.87	29.04	31.85	29.19	32.61	32.24	36.8	37.62	34.95	35.37	7	10.125	11.8125	12.1875	12.1875	12.0625	12	12.125	12	12.125	12.25	3.366	4.401
2025/3/31 6:59	18.87	29.05	31.84	29.18	32.61	32.23	36.8	37.62	34.95	35.36	7.1875	10	11.6875	12.1875	12.125	12.0625	12	12.125	12	12.125	12.25	3.396	5.931
2025/3/31 7:59	18.87	29.06	31.84	29.19	32.61	32.24	36.8	37.61	34.93	35.36	8.6875	10	11.5	12.125	12.125	12.0625	12.0625	12.125	12.0625	12.125	12.25	3.504	11.061
2025/3/31 9:00	18.87	29.07	31.86	29.18	32.59	32.23	36.8	37.62	34.95	35.36	10.9375	10.25	11.375	12	12.125	12.125	12.0625	12.125	12	12.125	12.25	3.54	10.962
2025/3/31 10:00	18.92	29.07	31.87	29.19	32.59	32.23	36.78	37.6	34.93	35.36	12.8125	10.625	11.3125	11.9375	12.0625	12.125	12.0625	12.1875	12.0625	12.125	12.25	3.558	10.98
2025/3/31 10:59	19.47	29.12	31.87	29.18	32.59	32.23	36.79	37.6	34.95	35.37	14.8125	11.25	11.3125	11.875	12.0625	12.125	12.0625	12.125	12.0625	12.125	12.1875	3.57	10.647
2025/3/31 11:59	20.67	29.65	32.02	29.19	32.61	32.23	36.8	37.62	34.93	35.36	17.25	12.0625	11.4375	11.8125	12	12.125	12.0625	12.125	12	12.125	12.25	3.576	10.494
2025/3/31 12:59	22.02	30.35	32.56	29.39	32.69	32.26	36.81	37.61	34.93	35.37	19	13.0625	11.6875	11.8125	12	12.0625	12.0625	12.125	12.0625	12.125	12.1875	3.576	10.44
2025/3/31 13:59	23.19	31.11	33.18	30.15	33.09	32.41	36.92	37.64	34.95	35.36	20.25	14.125	12	11.875	11.9375	12.0625	12.0625	12.125	12.0625	12.125	12.25	3.582	10.485
2025/3/31 14:59	24.19	31.96	33.67	30.69	33.57	32.73	37.1	37.71	35.01	35.43	20.75	15.125	12.5	12	11.9375	12.0625	12.0625	12.1875	12.0625	12.125	12.1875	3.582	10.476
2025/3/31 15:59	24.94	32.72	34.12	31.04	33.87	33.02	37.32	37.85	35.14	35.53	20.5625	15.9375	13	12.125	12	12.0625	12.0625	12.1875	12.0625	12.125	12.1875	3.582	10.584
2025/3/31 16:59	25.4	33.26	34.47	31.36	34.16	33.28	37.53	38.02	35.3	35.61	19.6875	16.4375	13.5625	12.375	12.0625	12	12.0625	12.125	12.0625	12.125	12.1875	3.582	10.53
2025/3/31 17:59	24.98	32.98	34.29	31.31	34.16	33.4	37.66	38.15	35.43	35.69	18.3125	16.5625	14	12.625	12.125	12.0625	12.0625	12.125	12	12.125	12.1875	3.582	10.062
2025/3/31 19:00	24.48	32.48	33.98	31.13	34.04	33.34	37.66	38.16	35.51	35.72	16.4375	16.375	14.3125	12.9375	12.3125	12.125	12.0625	12.125	12.0625	12.125	12.1875	3.576	2.97
2025/3/31 20:00	24.1	32.16	33.82	31.02	33.95	33.28	37.62	38.15	35.52	35.74	14.9375	16	14.4375	13.125	12.375	12.1875	12.125	12.1875	12	12.125	12.25	3.534	0.045
2025/3/31 20:59	23.85	31.95	33.69	30.92	33.89	33.21	37.58	38.13	35.51	35.76	13.8125	15.5625	14.5	13.3125	12.5	12.1875	12.125	12.1875	12.0625	12.125	12.1875	3.498	0.027
2025/3/31 22:00	23.66	31.81	33.6	30.81	33.82	33.18	37.57	38.13	35.51	35.76	12.9375	15.0625	14.5	13.4375	12.6875	12.3125	12.125	12.1875	12.0625	12.125	12.25	3.474	0.018
2025/3/31 22:59	23.5	31.7	33.53	30.75	33.76	33.13	37.53	38.12	35.5	35.75	12.125	14.5625	14.375	13.5	12.75	12.3125	12.125	12.1875	12.0625	12.125	12.25	3.45	0.018
2025/4/1 0:00	23.38	31.59	33.45	30.69	33.71	33.09	37.51	38.11	35.49	35.76	11	14	14.25	13.5625	12.8125	12.375	12.1875	12.1875	12.0625	12.125	12.1875	3.432	0.009
2025/4/1 1:00	23.29	31.51	33.39	30.62	33.67	33.06	37.5	38.1	35.48	35.74	10.1875	13.4375	14.125	13.625	12.875	12.4375	12.1875	12.1875	12.0625	12.125	12.25	3.414	0.009
2025/4/1 2:00	23.21	31.45	33.34	30.57	33.62	33.03	37.47	38.08	35.46	35.74	9.375	12.9375	13.9375	13.5625	12.9375	12.5	12.25	12.1875	12.0625	12.125	12.1875	3.402	0.009
2025/4/1 2:59	23.15	31.4	33.3	30.52	33.59	33	37.46	38.07	35.46	35.73	8.6875	12.4375	13.75	13.5625	13	12.5	12.25	12.25	12.0625	12.125	12.25	3.39	0.009
2025/4/1 4:00	23.1	31.35	33.27	30.48	33.55	32.97	37.44	38.06	35.43	35.74	8.1875	11.9375	13.5	13.5	13	12.5625	12.3125	12.25	12.0625	12.125	12.1875	3.384	0.009
2025/4/1 5:00	23.03	31.31	33.25	30.43	33.51	32.95	37.43	38.05	35.43	35.72	7.5625	11.5	13.3125	13.4375	13	12.625	12.3125	12.25	12.0625	12.125	12.25	3.372	0.009
2025/4/1 6:00	22.99	31.28	33.21	30.4	33.48	32.92	37.41	38.04	35.41	35.71	7.125	11.0625	13.0625	13.375	13	12.625	12.375	12.3125	12.0625	12.125	12.1875	3.366	4.455
2025/4/1 7:00	22.93	31.27	33.21	30.37	33.45	32.91	37.4	38.02	35.4	35.71	7.75	11	12.875	13.3125	13.0625	12.6875	12.375	12.3125	12.0625	12.1875	12.25	3.378	5.931
2025/4/1 8:00	22.89	31.27	33.22	30.37	33.44	32.89	37.39	38.01	35.4	35.7	9.125	11	12.6875	13.1875	13	12.6875	12.4375	12.3125	12.0625	12.125	12.1875	3.51	10.971
2025/4/1 9:00	22.84	31.25	33.21	30.35	33.43	32.88	37.38	37.99	35.39	35.69	11.25	11.125	12.5625	13.0625	13	12.6875	12.4375	12.3125	12.125	12.125	12.25	3.546	10.872
2025/4/1 9:59	22.78	31.24	33.19	30.32	33.41	32.86	37.37	37.99	35.38	35.67	13.75	11.4375	12.4375	13	12.9375	12.6875	12.4375	12.375	12.125	12.125	12.25	3.558	10.386
2025/4/1 11:00	22.7	31.22	33.2	30.3	33.38	32.85	37.35	37.98	35.36	35.67	15.9375	12.0625	12.375	12.875	12.9375	12.6875	12.4375	12.375	12.125	12.125	12.25	3.57	10.359
2025/4/1 12:00	22.63	31.22	33.19	30.3	33.37	32.84	37.35	37.98	35.38	35.67	18.4375	12.75	12.375	12.8125	12.875	12.6875	12.5	12.375	12.125	12.125	12.25	3.576	10.404
2025/4/1 13:00	22.53	31.2	33.18	30.29	33.36	32.82	37.32	37.98	35.34	35.66	20.3125	13.625	12.5	12.75	12.8125	12.6875	12.5	12.375	12.125	12.1875	12.25	3.582	10.323
2025/4/1 14:00	22.41	31.18	33.18	30.27	33.36	32.81	37.31	37.98	35.33	35.66	21.3125	14.4375	12.6875	12.75	12.75	12.6875	12.5	12.4375	12.125	12.1875	12.25	3.582	10.332
2025/4/1 14:59	22.31	31.15	33.17	30.26	33.35	32.81	37.31	37.96	35.33	35.66	21.625	15.1875	12.9375	12.75	12.75	12.625	12.5	12.4375	12.1875	12.1875	12.25	3.582	10.503
2025/4/1 16:00	22.2	31.09	33.15	30.25	33.34	32.8	37.29	37.95	35.34	35.65	21	15.75	13.25	12.8125	12.6875	12.625	12.5	12.4375	12.1875	12.1875	12.25	3.582	10.566
2025/4/1 16:59	22.11	31.04	33.14	30.24	33.34	32.8	37.3	37.95	35.33	35.65	20.0625	16.0625	13.5625	12.875	12.6875	12.625	12.5	12.4375	12.1875	12.1875	12.25	3.582	10.467
2025/4/1 18:00	22.01	30.99	33.12	30.22	33.32	32.78	37.29	37.95	35.32	35.65	18.4375	16.125	13.8125	13	12.75	12.625	12.5	12.4375	12.1875	12.1875	12.25	3.582	9.909
2025/4/1 18:59	21.93	30.92	33.09	30.2	33.31	32.77	37.29	37.95	35.31	35.66	16.625	15.9375	14.0625	13.125	12.75	12.625	12.5	12.4375	12.1875	12.25	12.25	3.576	3.456
2025/4/1 20:00	21.86	30.86	33.06	30.19	33.3	32.76	37.28	37.93	35.32	35.65	15.0625	15.5625	14.1875	13.25	12.8125	12.625	12.5	12.4375	12.1875	12.1875	12.25	3.534	0.045
2025/4/1 20:59	21.81	30.8	33.03	30.17	33.29	32.76	37.28	37.93	35.31	35.66	14	15.125	14.25	13.375	12.8125	12.625	12.5	12.4375	12.1875	12.25	12.25	3.498	0.027
2025/4/1 22:00	21.79	30.77	33	30.15	33.28	32.75	37.28	37.93	35.31	35.65	12.9375	14.6875	14.1875	13.4375	12.875	12.625	12.5	12.4375	12.1875	12.25	12.25	3.474	0.018
2025/4/1 23:00	21.76	30.72	32.97	30.12	33.26	32.75	37.28	37.93	35.3	35.65	11.9375	14.1875	14.125	13.5	13	12.6875	12.5	12.4375	12.1875	12.25	12.3125	3.45	0.009
2025/4/2 0:00	21.75	30.69	32.94	30.11	33.26	32.74	37.26	37.93	35.3	35.65	11.625	13.8125	14.0625	13.5625	13	12.6875	12.5	12.5	12.25	12.25	12.3125	3.432	0.009
2025/4/2 0:59	21.73	30.67	32.93	30.08	33.24	32.74	37.26	37.93	35.29	35.66	11.4375	13.5	13.9375	13.5625	13.0625	12.75	12.5	12.4375	12.25	12.25	12.25	3.414	0.009
2025/4/2 2:00	21.71	30.64	32.9	30.07	33.23	32.73	37.26	37.91	35.29	35.65	10.9375	13.125	13.8125	13.5625	13.0625	12.75	12.5	12.4375	12.25	12.25	12.3125	3.402	0.009
2025/4/2 3:00	21.7	30.63	32.89	30.06	33.21	32.72	37.26	37.91	35.3	35.65	10.5	12.8125	13.625	13.5625	13.125	12.8125	12.5625	12.4375	12.25	12.25	12.3125	3.39	0.009
2025/4/2 4:00	21.69	30.61	32.88	30.04	33.21	32.71	37.24	37.91	35.29	35.64	10	12.4375	13.4375	13.5	13.125	12.8125	12.5625	12.5	12.25	12.25	12.3125	3.384	0.009
2025/4/2 5:00	21.67	30.58	32.85	30.01	33.19	32.7	37.24	37.91	35.27	35.65	9.375	12.125	13.3125	13.4375	13.125	12.8125	12.5625	12.5	12.25	12.3125	12.3125	3.372	0.009
2025/4/2 6:00	21.67	30.56	32.84	29.99	33.18	32.69	37.24	37.91	35.28	35.65	8.8125	11.6875	13.125	13.375	13.125	12.8125	12.625	12.5	12.25	12.25	12.3125	3.366	4.455
2025/4/2 7:00	21.67	30.55	32.82	29.96	33.16	32.68	37.24	37.91	35.28	35.65	8.5625	11.375	12.9375	13.3125	13.125	12.875	12.625	12.5	12.25	12.25	12.3125	3.378	5.913
2025/4/2 8:00	21.64	30.57	32.83	29.96	33.16	32.68	37.24	37.89	35.27	35.64	10.0625	11.375	12.8125	13.1875	13.125	12.875	12.625	12.5	12.3125	12.25	12.3125	3.51	10.908
2025/4/2 9:00	21.62	30.57	32.83	29.95	33.16	32.67	37.21	37.9	35.27	35.64	12.375	11.5	12.625	13.125	13.0625	12.875	12.625	12.5625	12.3125	12.25	12.3125	3.546	10.827
2025/4/2 10:00	21.61	30.56	32.82	29.95	33.15	32.67	37.21	37.89	35.26	35.64	14.8125	11.875	12.5625	13.0625	13.0625	12.875	12.625	12.5625	12.3125	12.3125	12.3125	3.558	10.638
2025/4/2 11:00	21.57	30.57	32.83	29.94	33.14	32.66	37.22	37.89	35.26	35.63	17.125	12.5	12.5	12.9375	13	12.875	12.625	12.5625	12.3125	12.3125	12.3125	3.57	10.548
2025/4/2 12:00	21.52	30.59	32.82	29.94	33.14	32.66	37.21	37.89	35.26	35.63	18.875	13.25	12.5625	12.875	12.9375	12.875	12.625	12.5625	12.3125	12.3125	12.3125	3.576	10.422
2025/4/2 13:00	21.47	30.58	32.82	29.93	33.13	32.64	37.19	37.88	35.25	35.64	20.4375	14	12.6875	12.875	12.9375	12.8125	12.6875	12.5625	12.3125	12.3125	12.3125	3.576	10.44
2025/4/2 14:00	21.42	30.57	32.83	29.93	33.12	32.64	37.19	37.88	35.25	35.63	21.5625	14.8125	12.875	12.875	12.875	12.8125	12.6875	12.5625	12.3125	12.3125	12.3125	3.582	10.44
2025/4/2 15:00	21.36	30.55	32.83	29.92	33.12	32.64	37.17	37.88	35.24	35.61	22	15.5625	13.1875	12.875	12.875	12.8125	12.625	12.625	12.3125	12.3125	12.375	3.582	10.503
2025/4/2 16:00	21.3	30.53	32.83	29.91	33.11	32.64	37.18	37.87	35.24	35.61	21.5625	16.1875	13.5	12.9375	12.875	12.8125	12.625	12.5625	12.3125	12.3125	12.375	3.582	10.638
2025/4/2 17:00	21.26	30.5	32.81	29.91	33.11	32.63	37.18	37.87	35.24	35.61	20.1875	16.4375	13.8125	13.0625	12.875	12.75	12.625	12.5625	12.3125	12.3125	12.375	3.582	10.476
2025/4/2 18:00	21.21	30.47	32.8	29.91	33.11	32.63	37.18	37.86	35.24	35.62	18.1875	16.5	14.0625	13.1875	12.875	12.75	12.625	12.5625	12.375	12.3125	12.3125	3.582	10.062
2025/4/2 19:00	21.17	30.42	32.77	29.91	33.11	32.63	37.16	37.87	35.23	35.61	16.3125	16.1875	14.3125	13.3125	12.875	12.75	12.625	12.625	12.3125	12.3125	12.375	3.582	3.195
2025/4/2 20:00	21.14	30.39	32.77	29.88	33.09	32.62	37.17	37.86	35.22	35.61	15	15.8125	14.4375	13.4375	12.9375	12.75	12.625	12.5625	12.375	12.375	12.375	3.534	0.045
2025/4/2 21:00	21.12	30.35	32.74	29.88	33.09	32.61	37.16	37.85	35.22	35.61	13.875	15.4375	14.4375	13.5625	13	12.75	12.625	12.625	12.375	12.375	12.375	3.504	0.027
2025/4/2 22:00	21.1	30.33	32.7	29.86	33.08	32.62	37.16	37.86	35.22	35.61	13.125	14.9375	14.5	13.6875	13.0625	12.8125	12.625	12.625	12.375	12.375	12.375	3.474	0.018
2025/4/2 23:00	21.1	30.3	32.68	29.85	33.08	32.61	37.15	37.86	35.22	35.61	12.5	14.5625	14.4375	13.75	13.125	12.8125	12.625	12.625	12.3125	12.375	12.375	3.45	0.018
2025/4/3 0:00	21.1	30.29	32.66	29.84	33.06	32.6	37.15	37.86	35.21	35.6	12.125	14.1875	14.3125	13.8125	13.1875	12.875	12.6875	12.625	12.3125	12.375	12.375	3.432	0.009
2025/4/3 1:00	21.09	30.27	32.66	29.82	33.06	32.59	37.15	37.85	35.21	35.59	11.8125	13.875	14.1875	13.8125	13.25	12.875	12.6875	12.625	12.375	12.375	12.4375	3.42	0.009
2025/4/3 2:00	21.09	30.26	32.65	29.81	33.04	32.58	37.15	37.84	35.2	35.6	11.375	13.5625	14.0625	13.75	13.25	12.9375	12.6875	12.625	12.375	12.375	12.375	3.402	0.009
2025/4/3 3:00	21.08	30.25	32.63	29.8	33.04	32.59	37.15	37.85	35.2	35.6	11.125	13.3125	13.9375	13.75	13.3125	12.9375	12.6875	12.625	12.375	12.375	12.375	3.396	0.009
2025/4/3 4:00	21.09	30.24	32.62	29.78	33.02	32.58	37.14	37.84	35.2	35.59	10.625	13	13.75	13.75	13.3125	13	12.6875	12.625	12.375	12.375	12.375	3.384	0.009
2025/4/3 5:00	21.08	30.21	32.6	29.77	33.02	32.56	37.14	37.84	35.2	35.6	9.8125	12.6875	13.625	13.6875	13.3125	13	12.75	12.625	12.375	12.375	12.375	3.378	0.009
2025/4/3 6:00	21.09	30.2	32.58	29.73	33	32.56	37.12	37.84	35.2	35.6	9.0625	12.25	13.5	13.625	13.375	13	12.75	12.6875	12.375	12.375	12.375	3.366	4.446
2025/4/3 7:00	21.09	30.19	32.59	29.73	32.99	32.55	37.12	37.84	35.19	35.58	9.3125	12.0625	13.375	13.5625	13.3125	13.0625	12.75	12.6875	12.375	12.375	12.4375	3.39	5.931
2025/4/3 8:00	21.09	30.21	32.59	29.73	32.99	32.55	37.11	37.83	35.17	35.59	10.4375	12	13.1875	13.5	13.3125	13.0625	12.75	12.6875	12.4375	12.375	12.375	3.516	10.836
2025/4/3 9:00	21.09	30.23	32.59	29.73	32.99	32.54	37.11	37.82	35.19	35.57	12.5	12.0625	13.0625	13.4375	13.3125	13.0625	12.8125	12.6875	12.4375	12.375	12.4375	3.546	10.791
2025/4/3 10:00	21.08	30.23	32.59	29.72	32.98	32.54	37.11	37.82	35.17	35.57	14.9375	12.4375	13	13.375	13.25	13.0625	12.8125	12.6875	12.4375	12.375	12.4375	3.564	10.593
2025/4/3 11:00	21.06	30.23	32.6	29.72	32.97	32.53	37.11	37.8	35.17	35.57	17.3125	13	13	13.3125	13.25	13.0625	12.8125	12.6875	12.4375	12.4375	12.4375	3.57	10.485
2025/4/3 12:00	21.03	30.27	32.6	29.72	32.97	32.53	37.1	37.82	35.15	35.57	19.25	13.6875	13	13.25	13.1875	13.0625	12.8125	12.75	12.4375	12.4375	12.4375	3.576	10.44
2025/4/3 13:00	20.99	30.26	32.61	29.72	32.97	32.52	37.09	37.8	35.15	35.57	21	14.5	13.125	13.1875	13.1875	13	12.8125	12.75	12.4375	12.4375	12.4375	3.582	10.323
2025/4/3 14:00	20.95	30.27	32.61	29.72	32.97	32.52	37.08	37.8	35.15	35.56	22.0625	15.3125	13.3125	13.1875	13.1875	13	12.8125	12.75	12.4375	12.4375	12.4375	3.582	10.395
2025/4/3 15:00	20.9	30.24	32.61	29.72	32.97	32.51	37.08	37.8	35.14	35.55	22.5	16.0625	13.625	13.25	13.125	13	12.875	12.75	12.4375	12.4375	12.4375	3.582	10.512
2025/4/3 16:00	20.85	30.24	32.61	29.72	32.96	32.52	37.08	37.79	35.14	35.55	22.3125	16.625	13.9375	13.3125	13.125	13	12.8125	12.75	12.4375	12.4375	12.4375	3.582	10.494
2025/4/3 16:59	20.8	30.22	32.6	29.72	32.96	32.51	37.08	37.79	35.14	35.55	21.375	17	14.25	13.4375	13.125	13	12.8125	12.75	12.4375	12.4375	12.4375	3.582	10.458
2025/4/3 17:59	20.77	30.19	32.59	29.72	32.96	32.51	37.08	37.79	35.14	35.55	19.9375	17.0625	14.5	13.5	13.125	13	12.8125	12.75	12.4375	12.4375	12.4375	3.582	9.981
2025/4/3 18:59	20.71	30.15	32.58	29.71	32.95	32.5	37.07	37.79	35.14	35.55	18.125	16.9375	14.75	13.6875	13.1875	13	12.8125	12.75	12.4375	12.5	12.5	3.576	3.96
2025/4/3 20:00	20.7	30.14	32.57	29.71	32.96	32.5	37.07	37.78	35.12	35.55	16.75	16.625	14.875	13.8125	13.25	13	12.8125	12.75	12.5	12.5	12.5	3.534	0.045
2025/4/3 21:00	20.68	30.09	32.54	29.69	32.96	32.51	37.08	37.78	35.14	35.54	15.625	16.25	15	13.9375	13.3125	13	12.8125	12.75	12.5	12.4375	12.5	3.498	0.027
2025/4/3 22:00	20.66	30.07	32.53	29.68	32.94	32.5	37.06	37.78	35.12	35.55	14.75	15.875	15	14.0625	13.375	13.0625	12.8125	12.8125	12.5	12.5	12.5	3.474	0.018
2025/4/3 22:59	20.65	30.04	32.51	29.68	32.94	32.5	37.07	37.78	35.14	35.55	13.875	15.4375	14.9375	14.125	13.4375	13.125	12.8125	12.75	12.5	12.5	12.5	3.45	0.018
2025/4/3 23:59	20.64	30.02	32.49	29.66	32.94	32.49	37.07	37.78	35.12	35.54	13.1875	15.0625	14.875	14.1875	13.5	13.125	12.875	12.75	12.5	12.5	12.5	3.432	0.009
2025/4/4 0:59	20.64	30.01	32.47	29.65	32.93	32.49	37.06	37.77	35.12	35.54	12.625	14.6875	14.75	14.1875	13.5625	13.1875	12.875	12.8125	12.5	12.5	12.5	3.414	0.009
2025/4/4 2:00	20.64	29.99	32.47	29.63	32.92	32.48	37.05	37.77	35.11	35.54	12.125	14.3125	14.6875	14.1875	13.625	13.1875	12.875	12.8125	12.5	12.5	12.5	3.402	0.009
2025/4/4 3:00	20.63	29.97	32.44	29.63	32.92	32.48	37.05	37.76	35.11	35.54	11.625	14	14.5625	14.25	13.6875	13.1875	12.875	12.8125	12.5	12.5	12.5	3.39	0.009
2025/4/4 4:00	20.64	29.96	32.43	29.62	32.9	32.46	37.05	37.77	35.12	35.54	11.3125	13.6875	14.375	14.1875	13.6875	13.25	12.9375	12.8125	12.5	12.5	12.5	3.384	0.009
2025/4/4 4:59	20.64	29.97	32.43	29.61	32.88	32.47	37.05	37.76	35.11	35.54	11.25	13.4375	14.25	14.125	13.6875	13.3125	12.9375	12.8125	12.5	12.5	12.5	3.372	0.009
2025/4/4 5:59	20.64	29.96	32.42	29.6	32.88	32.45	37.05	37.77	35.11	35.53	11.3125	13.25	14.0625	14.125	13.6875	13.3125	13	12.8125	12.5	12.5	12.5	3.366	4.437
2025/4/4 7:00	20.64	29.97	32.42	29.59	32.88	32.45	37.03	37.75	35.11	35.53	11.5625	13.125	13.9375	14.0625	13.6875	13.3125	13	12.8125	12.5625	12.5	12.5	3.366	5.877
2025/4/4 8:00	20.64	29.97	32.41	29.59	32.88	32.44	37.03	37.76	35.1	35.54	12.1875	13	13.8125	14	13.6875	13.3125	13	12.875	12.5625	12.5	12.5	3.51	6.012
2025/4/4 9:00	20.63	29.96	32.42	29.58	32.88	32.44	37.01	37.75	35.11	35.52	12.8125	13.0625	13.75	13.875	13.6875	13.3125	13.0625	12.875	12.5625	12.5625	12.5625	3.528	10.566
2025/4/4 10:00	20.63	29.97	32.43	29.57	32.87	32.44	37.01	37.75	35.1	35.52	14.0625	13.1875	13.625	13.8125	13.625	13.3125	13	12.875	12.5625	12.5	12.5625	3.54	10.602
2025/4/4 10:59	20.61	29.96	32.42	29.56	32.86	32.44	37.01	37.74	35.09	35.52	15.25	13.5	13.625	13.75	13.625	13.375	13.0625	12.875	12.5625	12.5625	12.5625	3.558	10.692
2025/4/4 11:59	20.62	29.97	32.41	29.56	32.87	32.43	37.01	37.75	35.08	35.52	15.875	13.75	13.625	13.75	13.625	13.3125	13.0625	12.875	12.5625	12.5625	12.5625	3.57	10.53
2025/4/4 12:59	20.59	29.96	32.42	29.56	32.86	32.43	37.01	37.73	35.08	35.51	16.25	14.0625	13.6875	13.6875	13.5625	13.3125	13.0625	12.9375	12.625	12.5625	12.5625	3.57	10.575
2025/4/4 14:00	20.57	29.96	32.41	29.55	32.84	32.42	36.99	37.73	35.08	35.51	17.8125	14.4375	13.6875	13.6875	13.5625	13.375	13.0625	12.9375	12.625	12.5625	12.5625	3.576	10.17
2025/4/4 15:00	20.56	29.96	32.42	29.55	32.84	32.42	36.99	37.73	35.08	35.51	19.6875	15	13.875	13.6875	13.5625	13.3125	13.0625	12.9375	12.625	12.5625	12.5625	3.576	10.449
2025/4/4 16:00	20.54	29.96	32.41	29.54	32.84	32.42	36.99	37.73	35.08	35.51	20.375	15.5625	14	13.6875	13.5625	13.3125	13.0625	12.9375	12.625	12.5625	12.625	3.582	10.431
2025/4/4 16:59	20.51	29.96	32.41	29.55	32.84	32.41	36.99	37.72	35.08	35.51	20.125	16	14.1875	13.75	13.5625	13.3125	13.125	13	12.625	12.5625	12.5625	3.582	10.089
2025/4/4 17:59	20.48	29.95	32.4	29.55	32.83	32.42	36.98	37.72	35.07	35.51	19.125	16.3125	14.375	13.8125	13.5	13.3125	13.0625	13	12.625	12.5625	12.5625	3.576	9.648
2025/4/4 18:59	20.45	29.92	32.41	29.54	32.84	32.4	36.99	37.73	35.06	35.51	18	16.3125	14.625	13.875	13.5625	13.3125	13.0625	13	12.625	12.625	12.5625	3.522	4.482
2025/4/4 19:59	20.44	29.91	32.4	29.55	32.83	32.4	36.99	37.72	35.06	35.52	16.5	16.125	14.75	13.9375	13.5625	13.3125	13.125	13	12.6875	12.625	12.625	3.492	0.036
2025/4/4 21:00	20.41	29.87	32.38	29.54	32.84	32.4	36.99	37.72	35.08	35.52	14.875	15.875	14.8125	14.0625	13.625	13.3125	13.125	13	12.6875	12.5625	12.625	3.468	0.018
2025/4/4 22:00	20.39	29.85	32.35	29.53	32.83	32.4	36.99	37.72	35.07	35.52	13.6875	15.4375	14.8125	14.125	13.625	13.3125	13.125	13	12.6875	12.625	12.625	3.444	0.018
2025/4/4 22:59	20.39	29.83	32.35	29.53	32.83	32.4	36.99	37.72	35.06	35.52	12.8125	15	14.8125	14.1875	13.6875	13.375	13.125	13	12.6875	12.625	12.625	3.426	0.018
2025/4/4 23:59	20.39	29.8	32.32	29.52	32.83	32.4	36.98	37.71	35.06	35.52	11.8125	14.5	14.6875	14.25	13.75	13.375	13.125	13	12.6875	12.625	12.625	3.414	0.009
2025/4/5 0:59	20.39	29.79	32.32	29.51	32.81	32.4	36.99	37.72	35.07	35.52	11.25	14.0625	14.625	14.25	13.75	13.375	13.125	13	12.6875	12.6875	12.625	3.402	0.009
2025/4/5 1:59	20.4	29.79	32.31	29.5	32.81	32.4	36.98	37.72	35.06	35.52	10.6875	13.625	14.4375	14.25	13.75	13.4375	13.125	13	12.6875	12.625	12.625	3.39	0.009
2025/4/5 2:59	20.4	29.79	32.29	29.48	32.8	32.39	36.98	37.71	35.06	35.51	10.3125	13.25	14.25	14.1875	13.8125	13.4375	13.125	13	12.6875	12.6875	12.625	3.378	0.009
2025/4/5 3:59	20.4	29.77	32.28	29.47	32.8	32.38	36.98	37.72	35.06	35.52	9.3125	12.75	14.125	14.1875	13.8125	13.4375	13.1875	13	12.6875	12.6875	12.625	3.372	0.009
2025/4/5 5:00	20.41	29.77	32.26	29.45	32.78	32.38	36.98	37.71	35.06	35.51	8.6875	12.25	13.875	14.125	13.8125	13.5	13.1875	13	12.6875	12.6875	12.625	3.366	0.009
2025/4/5 6:00	20.43	29.76	32.25	29.42	32.77	32.37	36.97	37.7	35.06	35.51	7.6875	11.6875	13.6875	14	13.8125	13.5	13.1875	13.0625	12.75	12.6875	12.6875	3.36	4.455
2025/4/5 7:00	20.42	29.75	32.25	29.42	32.74	32.36	36.96	37.7	35.04	35.51	7.6875	11.4375	13.5	13.9375	13.75	13.5	13.1875	13.0625	12.75	12.6875	12.6875	3.378	5.931
2025/4/5 7:59	20.43	29.79	32.28	29.44	32.74	32.35	36.96	37.7	35.04	35.5	9.9375	11.625	13.3125	13.875	13.75	13.5	13.25	13.0625	12.75	12.6875	12.6875	3.504	10.899
2025/4/5 9:00	20.42	29.8	32.28	29.43	32.75	32.35	36.96	37.7	35.06	35.5	12.6875	11.8125	13.1875	13.8125	13.75	13.5	13.25	13.0625	12.75	12.6875	12.6875	3.546	10.719
2025/4/5 10:00	20.15	29.73	32.26	29.4	32.73	32.35	36.96	37.69	35.04	35.5	15.625	12.3125	13.0625	13.6875	13.6875	13.5	13.1875	13.0625	12.75	12.6875	12.6875	3.558	10.512
2025/4/5 10:59	20.14	29.75	32.26	29.4	32.74	32.34	36.94	37.69	35.04	35.5	18.5	13	13.0625	13.5625	13.625	13.5	13.25	13.0625	12.75	12.6875	12.6875	3.57	10.323
2025/4/5 11:59	20.11	29.76	32.27	29.41	32.73	32.33	36.94	37.69	35.04	35.49	20.6875	13.9375	13.125	13.5	13.5625	13.5	13.25	13.0625	12.75	12.6875	12.6875	3.576	10.278
2025/4/5 12:59	20.08	29.77	32.28	29.41	32.74	32.33	36.92	37.69	35.03	35.49	22.0625	14.875	13.3125	13.5	13.5625	13.4375	13.25	13.125	12.75	12.75	12.6875	3.582	10.341
2025/4/5 14:00	20.05	29.77	32.29	29.42	32.74	32.33	36.92	37.68	35.03	35.5	22.9375	15.75	13.5625	13.4375	13.5	13.4375	13.25	13.125	12.8125	12.75	12.6875	3.582	10.431
2025/4/5 14:59	20.01	29.77	32.28	29.43	32.74	32.33	36.91	37.67	35.03	35.49	23.25	16.5	13.875	13.5	13.4375	13.4375	13.25	13.125	12.8125	12.75	12.6875	3.582	10.485
2025/4/5 16:00	19.98	29.75	32.28	29.43	32.75	32.33	36.91	37.68	35.01	35.48	22.9375	17.125	14.1875	13.5625	13.4375	13.375	13.25	13.125	12.8125	12.75	12.6875	3.582	10.503
2025/4/5 16:59	19.94	29.73	32.28	29.43	32.75	32.32	36.91	37.68	35.03	35.48	22.0625	17.5	14.5	13.6875	13.4375	13.375	13.25	13.125	12.8125	12.75	12.75	3.582	10.494
2025/4/5 17:59	19.91	29.72	32.27	29.42	32.74	32.33	36.91	37.68	35.01	35.48	20.5	17.625	14.8125	13.8125	13.5	13.375	13.1875	13.125	12.8125	12.75	12.6875	3.582	10.035
2025/4/5 18:59	19.87	29.67	32.27	29.42	32.76	32.33	36.91	37.67	35.03	35.48	18.0625	17.4375	15.0625	13.9375	13.5	13.3125	13.1875	13.125	12.8125	12.75	12.75	3.576	4.302
2025/4/5 20:00	19.85	29.62	32.24	29.41	32.74	32.31	36.91	37.67	35.01	35.48	15.875	17	15.25	14.125	13.5625	13.375	13.1875	13.125	12.8125	12.75	12.75	3.534	0.045
2025/4/5 20:59	19.84	29.59	32.22	29.4	32.74	32.31	36.91	37.67	35.01	35.48	14.375	16.4375	15.3125	14.25	13.625	13.375	13.1875	13.125	12.8125	12.75	12.75	3.498	0.027
2025/4/5 22:00	19.83	29.57	32.19	29.38	32.73	32.31	36.91	37.68	35.01	35.49	13.3125	15.8125	15.3125	14.375	13.75	13.4375	13.1875	13.125	12.8125	12.75	12.75	3.474	0.018
2025/4/5 22:59	19.83	29.56	32.17	29.39	32.72	32.31	36.9	37.67	35.01	35.48	12.375	15.25	15.25	14.5	13.75	13.4375	13.1875	13.125	12.8125	12.8125	12.75	3.45	0.018
2025/4/5 23:59	19.83	29.55	32.16	29.36	32.72	32.31	36.91	37.67	35.01	35.48	11.4375	14.6875	15.0625	14.5	13.875	13.4375	13.1875	13.125	12.8125	12.8125	12.75	3.432	0.009
2025/4/6 0:59	19.84	29.53	32.14	29.35	32.71	32.31	36.9	37.67	34.99	35.48	10.9375	14.1875	14.9375	14.5	13.875	13.5	13.25	13.125	12.8125	12.8125	12.75	3.414	0.009
2025/4/6 2:00	19.84	29.52	32.13	29.33	32.69	32.3	36.9	37.66	35.01	35.48	10.3125	13.75	14.75	14.5	13.9375	13.5625	13.25	13.125	12.8125	12.8125	12.75	3.402	0.009
2025/4/6 2:59	19.85	29.51	32.11	29.32	32.68	32.3	36.9	37.66	34.99	35.48	9.5	13.1875	14.5625	14.5	13.9375	13.5625	13.25	13.125	12.8125	12.8125	12.75	3.39	0.009
2025/4/6 4:00	19.86	29.51	32.1	29.31	32.68	32.29	36.89	37.66	34.99	35.47	8.875	12.75	14.3125	14.375	13.9375	13.5625	13.25	13.125	12.875	12.8125	12.8125	3.384	0.009
2025/4/6 5:00	19.86	29.5	32.09	29.29	32.66	32.28	36.88	37.65	35	35.47	8.375	12.25	14.125	14.375	14	13.625	13.3125	13.1875	12.875	12.75	12.75	3.372	0.009
2025/4/6 6:00	19.87	29.49	32.09	29.28	32.65	32.27	36.88	37.66	34.99	35.47	8.1875	11.9375	13.9375	14.25	14	13.625	13.3125	13.1875	12.875	12.8125	12.8125	3.366	4.455
2025/4/6 7:00	19.85	29.51	32.1	29.28	32.66	32.27	36.88	37.65	34.99	35.46	8.6875	11.875	13.75	14.1875	14	13.625	13.3125	13.1875	12.875	12.8125	12.8125	3.384	5.931
2025/4/6 8:00	19.86	29.54	32.11	29.29	32.65	32.27	36.87	37.65	34.99	35.46	10.625	12	13.5625	14.0625	13.9375	13.625	13.3125	13.1875	12.875	12.8125	12.8125	3.516	10.845
2025/4/6 8:59	19.85	29.54	32.11	29.29	32.65	32.25	36.87	37.65	34.99	35.46	13.1875	12.1875	13.4375	14	13.9375	13.625	13.375	13.1875	12.875	12.8125	12.8125	3.546	10.719
2025/4/6 9:59	19.85	29.57	32.13	29.3	32.65	32.26	36.87	37.65	34.98	35.46	16	12.6875	13.3125	13.875	13.875	13.625	13.375	13.1875	12.875	12.8125	12.8125	3.564	10.548
2025/4/6 11:00	19.84	29.58	32.13	29.29	32.65	32.25	36.86	37.64	34.97	35.46	18.6875	13.375	13.3125	13.8125	13.8125	13.625	13.375	13.25	12.875	12.8125	12.8125	3.57	10.53
2025/4/6 12:00	19.81	29.59	32.14	29.29	32.64	32.25	36.86	37.64	34.98	35.45	21.0625	14.25	13.4375	13.75	13.8125	13.625	13.375	13.1875	12.875	12.8125	12.8125	3.576	10.404
2025/4/6 13:00	19.76	29.61	32.16	29.3	32.65	32.24	36.85	37.64	34.98	35.45	22.75	15.1875	13.5625	13.6875	13.75	13.625	13.375	13.25	12.875	12.875	12.8125	3.582	10.179
2025/4/6 14:00	19.72	29.6	32.17	29.31	32.65	32.24	36.85	37.63	34.97	35.45	24.375	16.1875	13.8125	13.6875	13.6875	13.625	13.375	13.25	12.9375	12.8125	12.8125	3.582	10.134
2025/4/6 14:59	19.68	29.6	32.16	29.31	32.65	32.24	36.85	37.63	34.96	35.44	25.25	17.125	14.1875	13.75	13.6875	13.5625	13.375	13.25	12.9375	12.875	12.8125	3.582	10.296
2025/4/6 15:59	19.62	29.58	32.17	29.32	32.65	32.24	36.84	37.63	34.96	35.45	25.1875	17.875	14.5625	13.8125	13.625	13.5625	13.375	13.25	12.9375	12.875	12.8125	3.582	10.305
2025/4/6 16:59	19.57	29.57	32.16	29.32	32.65	32.24	36.84	37.62	34.95	35.44	24.625	18.4375	14.9375	13.9375	13.6875	13.5625	13.375	13.25	12.9375	12.875	12.875	3.582	10.17
2025/4/6 17:59	19.54	29.55	32.16	29.32	32.66	32.23	36.84	37.62	34.96	35.44	23.3125	18.625	15.3125	14.125	13.6875	13.5625	13.375	13.25	12.9375	12.875	12.875	3.582	9.729
2025/4/6 18:59	19.5	29.51	32.16	29.31	32.66	32.25	36.84	37.63	34.95	35.44	21.3125	18.625	15.625	14.25	13.75	13.5	13.3125	13.25	12.9375	12.875	12.875	3.576	4.302
2025/4/6 20:00	19.47	29.48	32.13	29.31	32.66	32.24	36.84	37.63	34.95	35.44	19.75	18.375	15.875	14.4375	13.8125	13.5625	13.375	13.25	12.9375	12.875	12.875	3.534	0.054
2025/4/6 21:00	19.45	29.46	32.11	29.31	32.66	32.23	36.84	37.63	34.95	35.44	18.625	18.0625	16	14.625	13.875	13.5625	13.375	13.25	12.9375	12.875	12.875	3.498	0.027
2025/4/6 22:00	19.42	29.43	32.09	29.31	32.66	32.24	36.84	37.63	34.95	35.45	17.5625	17.6875	16.0625	14.8125	13.9375	13.5625	13.375	13.25	12.9375	12.875	12.875	3.474	0.018
2025/4/6 23:00	19.4	29.41	32.08	29.29	32.64	32.24	36.83	37.63	34.95	35.44	16.4375	17.25	16.0625	14.875	14.0625	13.625	13.375	13.25	12.9375	12.875	12.875	3.45	0.018
2025/4/7 0:00	19.39	29.37	32.07	29.29	32.65	32.23	36.83	37.63	34.95	35.44	15.625	16.875	16.0625	14.9375	14.125	13.625	13.375	13.3125	12.9375	12.875	12.875	3.432	0.009
2025/4/7 1:00	19.39	29.37	32.05	29.28	32.64	32.24	36.84	37.62	34.95	35.44	14.875	16.4375	15.9375	15.0625	14.1875	13.6875	13.375	13.25	12.9375	12.875	12.875	3.414	0.009
2025/4/7 2:00	19.38	29.34	32.04	29.26	32.62	32.22	36.82	37.62	34.93	35.45	14.3125	16.0625	15.875	15.0625	14.25	13.75	13.4375	13.3125	12.9375	12.9375	12.875	3.402	0.009
2025/4/7 3:00	19.38	29.34	32.02	29.26	32.63	32.22	36.82	37.62	34.94	35.43	13.6875	15.6875	15.75	15.125	14.3125	13.8125	13.4375	13.3125	13	12.875	12.9375	3.39	0.009
2025/4/7 4:00	19.37	29.32	32.01	29.24	32.61	32.22	36.83	37.62	34.93	35.43	13.1875	15.375	15.625	15.0625	14.375	13.8125	13.4375	13.3125	13	12.9375	12.9375	3.384	0.009
2025/4/7 5:00	19.37	29.32	31.99	29.23	32.61	32.21	36.82	37.61	34.93	35.43	12.75	15.0625	15.5	15.0625	14.4375	13.875	13.5	13.3125	13	12.9375	12.9375	3.372	0.009
2025/4/7 6:00	19.38	29.31	31.98	29.22	32.59	32.21	36.82	37.62	34.93	35.43	12.4375	14.6875	15.3125	15.0625	14.4375	13.9375	13.5	13.3125	13	12.9375	12.9375	3.366	4.455
2025/4/7 7:00	19.37	29.3	31.99	29.22	32.59	32.19	36.82	37.61	34.93	35.43	12.4375	14.5	15.1875	15	14.4375	13.9375	13.5625	13.3125	13	12.9375	12.9375	3.396	5.904
2025/4/7 8:00	19.39	29.32	31.99	29.21	32.59	32.19	36.81	37.62	34.93	35.43	14.5	14.4375	15.0625	14.9375	14.4375	13.9375	13.5625	13.375	13	12.9375	12.9375	3.516	10.449
2025/4/7 9:00	19.39	29.34	31.98	29.21	32.58	32.19	36.81	37.61	34.93	35.43	16.875	14.6875	14.875	14.9375	14.4375	14	13.625	13.375	13	12.9375	12.9375	3.54	10.53
2025/4/7 10:00	19.39	29.35	31.99	29.21	32.58	32.19	36.79	37.61	34.92	35.42	19.5625	15.125	14.875	14.8125	14.4375	14	13.625	13.4375	13	12.9375	12.9375	3.558	10.359
2025/4/7 11:00	19.35	29.37	32.01	29.2	32.58	32.18	36.79	37.6	34.92	35.43	22.25	15.875	14.875	14.75	14.4375	14	13.625	13.4375	13.0625	12.9375	12.9375	3.57	10.197
2025/4/7 12:00	19.34	29.37	32.01	29.2	32.57	32.19	36.78	37.6	34.92	35.43	24.5	16.8125	15	14.75	14.4375	14.0625	13.625	13.4375	13.0625	12.9375	12.9375	3.576	10.044
2025/4/7 13:00	19.28	29.37	32.01	29.21	32.56	32.18	36.79	37.59	34.91	35.42	26.4375	17.75	15.25	14.75	14.4375	14.0625	13.6875	13.4375	13.0625	13	12.9375	3.582	10.134
2025/4/7 14:00	19.24	29.39	32.01	29.21	32.57	32.17	36.78	37.6	34.9	35.42	27.625	18.6875	15.5	14.8125	14.4375	14.0625	13.6875	13.4375	13.0625	13	13	3.582	10.044
2025/4/7 15:00	19.18	29.36	32.02	29.22	32.57	32.17	36.77	37.59	34.91	35.42	28.1875	19.625	15.875	14.875	14.4375	14.0625	13.6875	13.5	13.125	13	12.9375	3.582	10.08
2025/4/7 16:00	19.13	29.35	32.02	29.22	32.57	32.17	36.79	37.59	34.9	35.42	28.1875	20.3125	16.3125	15	14.4375	14.0625	13.6875	13.4375	13.125	13	12.9375	3.582	10.17
2025/4/7 17:00	19.07	29.33	32.01	29.21	32.57	32.18	36.77	37.58	34.9	35.42	27.3125	20.8125	16.6875	15.1875	14.5	14.0625	13.6875	13.5	13.125	13.0625	12.9375	3.582	10.125
2025/4/7 18:00	19.01	29.3	32.01	29.22	32.58	32.17	36.77	37.59	34.9	35.42	25.75	21	17.0625	15.3125	14.5	14.0625	13.6875	13.5	13.125	13	13	3.582	9.72
2025/4/7 19:00	18.98	29.25	31.98	29.23	32.58	32.16	36.77	37.59	34.9	35.43	23.6875	20.875	17.375	15.5	14.5625	14.0625	13.75	13.5	13.125	13	13	3.576	4.302
2025/4/7 20:00	18.9	29.23	31.97	29.21	32.58	32.17	36.78	37.59	34.91	35.43	21.9375	20.5625	17.5625	15.75	14.6875	14.125	13.75	13.5	13.125	13.0625	13	3.534	0.054
2025/4/7 21:00	18.89	29.19	31.95	29.21	32.58	32.17	36.77	37.59	34.91	35.43	20.8125	20.1875	17.6875	15.875	14.8125	14.1875	13.75	13.5625	13.125	13.0625	13	3.498	0.027
2025/4/7 22:00	18.86	29.16	31.94	29.2	32.58	32.17	36.78	37.59	34.91	35.44	20	19.75	17.8125	16.0625	14.875	14.1875	13.75	13.5625	13.125	13.0625	13	3.474	0.027
2025/4/7 23:00	18.89	29.16	31.92	29.2	32.57	32.15	36.78	37.58	34.91	35.43	19.25	19.375	17.75	16.1875	15	14.25	13.8125	13.5625	13.1875	13.0625	13	3.45	0.018
2025/4/8 0:00	18.89	29.14	31.9	29.19	32.56	32.16	36.78	37.59	34.9	35.43	18.5625	19	17.75	16.3125	15.0625	14.3125	13.8125	13.5625	13.1875	13.0625	13	3.432	0.018
2025/4/8 1:00	18.88	29.12	31.89	29.19	32.56	32.16	36.78	37.59	34.9	35.42	17.9375	18.625	17.625	16.375	15.1875	14.375	13.875	13.5625	13.1875	13.0625	13.0625	3.414	0.018
2025/4/8 2:00	18.88	29.11	31.89	29.17	32.55	32.16	36.78	37.59	34.9	35.42	17.4375	18.25	17.5625	16.375	15.25	14.4375	13.875	13.5625	13.1875	13.125	13.0625	3.402	0.009
2025/4/8 3:00	18.87	29.09	31.87	29.16	32.55	32.15	36.77	37.59	34.9	35.43	17.0625	17.9375	17.4375	16.4375	15.375	14.5	13.9375	13.625	13.1875	13.0625	13	3.39	0.009
2025/4/8 4:00	18.87	29.08	31.86	29.15	32.53	32.15	36.77	37.59	34.89	35.43	16.75	17.6875	17.3125	16.4375	15.375	14.5625	14	13.625	13.25	13.125	13.0625	3.384	0.009
2025/4/8 4:59	18.86	29.07	31.85	29.14	32.52	32.14	36.76	37.59	34.9	35.43	16.375	17.375	17.1875	16.4375	15.4375	14.625	14	13.6875	13.25	13.125	13.0625	3.372	0.009
2025/4/8 5:59	18.85	29.07	31.84	29.13	32.53	32.13	36.76	37.59	34.89	35.42	15.9375	17.125	17.0625	16.375	15.5	14.6875	14.0625	13.6875	13.25	13.125	13.0625	3.366	4.464
2025/4/8 6:59	18.86	29.07	31.83	29.12	32.52	32.13	36.75	37.6	34.89	35.43	15.875	16.875	16.875	16.3125	15.5	14.6875	14.125	13.75	13.25	13.125	13.0625	3.384	5.868
2025/4/8 8:00	18.84	29.05	31.82	29.12	32.5	32.13	36.75	37.6	34.88	35.42	16.375	16.75	16.8125	16.3125	15.5	14.75	14.125	13.75	13.25	13.1875	13.125	3.528	10.512
2025/4/8 9:00	18.83	29.05	31.82	29.11	32.51	32.13	36.74	37.58	34.89	35.41	17.9375	16.75	16.6875	16.25	15.5625	14.75	14.125	13.8125	13.3125	13.1875	13.125	3.54	10.53
2025/4/8 10:00	18.78	29.05	31.82	29.11	32.49	32.12	36.74	37.58	34.88	35.42	19.6875	17	16.625	16.1875	15.5	14.8125	14.1875	13.8125	13.3125	13.1875	13.125	3.558	10.602
2025/4/8 10:59	18.77	29.05	31.8	29.11	32.49	32.11	36.74	37.57	34.87	35.42	20.6875	17.375	16.5625	16.1875	15.5	14.8125	14.25	13.8125	13.375	13.1875	13.125	3.57	10.629
2025/4/8 11:59	18.75	29.05	31.81	29.1	32.48	32.11	36.73	37.57	34.88	35.42	22.375	17.8125	16.625	16.125	15.5	14.875	14.25	13.875	13.375	13.1875	13.125	3.576	10.476
2025/4/8 12:59	18.69	29.05	31.8	29.1	32.48	32.1	36.73	37.57	34.87	35.41	23.0625	18.3125	16.6875	16.125	15.5	14.875	14.25	13.875	13.375	13.1875	13.125	3.582	10.422
2025/4/8 13:59	18.67	29.02	31.8	29.1	32.48	32.11	36.73	37.57	34.87	35.41	23.25	18.75	16.8125	16.125	15.5	14.875	14.25	13.9375	13.375	13.25	13.125	3.582	10.692
2025/4/8 15:00	18.61	29.02	31.79	29.1	32.48	32.1	36.73	37.57	34.86	35.4	23.625	19.125	17	16.1875	15.5	14.875	14.3125	13.9375	13.4375	13.25	13.1875	3.582	10.404
2025/4/8 16:00	18.59	29	31.79	29.09	32.48	32.1	36.72	37.57	34.86	35.41	23.5625	19.5	17.1875	16.1875	15.5	14.875	14.3125	13.9375	13.4375	13.25	13.125	3.582	10.08
2025/4/8 16:59	18.53	28.99	31.78	29.1	32.48	32.09	36.73	37.57	34.86	35.4	21.875	19.5625	17.3125	16.25	15.5	14.875	14.375	13.9375	13.4375	13.25	13.1875	3.576	10.098
2025/4/8 17:59	18.53	28.97	31.79	29.09	32.47	32.1	36.72	37.56	34.86	35.42	20.8125	19.4375	17.5	16.3125	15.5625	14.9375	14.375	14	13.5	13.25	13.1875	3.576	9.252
2025/4/8 18:59	18.51	28.96	31.76	29.09	32.47	32.1	36.72	37.56	34.85	35.4	19.8125	19.25	17.5625	16.4375	15.625	14.9375	14.375	14	13.5	13.3125	13.1875	3.546	4.464
2025/4/8 20:00	18.48	28.93	31.77	29.1	32.47	32.1	36.71	37.58	34.86	35.4	18	18.875	17.625	16.5	15.625	14.9375	14.375	14	13.5	13.3125	13.1875	3.51	0.045
2025/4/8 21:00	18.42	28.89	31.74	29.08	32.47	32.09	36.71	37.58	34.86	35.42	16.6875	18.4375	17.5625	16.5625	15.6875	15	14.4375	14.0625	13.5	13.3125	13.1875	3.48	0.027
2025/4/8 22:00	18.42	28.89	31.73	29.07	32.47	32.09	36.71	37.56	34.86	35.41	15.9375	17.9375	17.5	16.625	15.75	15	14.4375	14.0625	13.5	13.3125	13.25	3.456	0.018
2025/4/8 22:59	18.46	28.85	31.72	29.07	32.46	32.08	36.71	37.57	34.86	35.41	15	17.4375	17.4375	16.625	15.75	15.0625	14.4375	14.0625	13.5625	13.375	13.25	3.438	0.018
2025/4/8 23:59	18.46	28.85	31.69	29.06	32.46	32.08	36.71	37.57	34.85	35.4	14.4375	17	17.25	16.6875	15.8125	15.0625	14.5	14.0625	13.5625	13.375	13.25	3.42	0.009
2025/4/9 0:59	18.46	28.85	31.69	29.06	32.44	32.07	36.71	37.57	34.85	35.4	14.125	16.625	17.0625	16.5625	15.8125	15.125	14.5	14.125	13.5625	13.375	13.25	3.408	0.009
2025/4/9 2:00	18.47	28.83	31.68	29.04	32.44	32.07	36.71	37.56	34.85	35.41	13.5625	16.25	16.9375	16.5625	15.875	15.125	14.5625	14.125	13.625	13.375	13.25	3.396	0.009
2025/4/9 3:00	18.46	28.82	31.67	29.03	32.44	32.06	36.7	37.56	34.86	35.41	13.0625	15.875	16.75	16.5	15.875	15.125	14.5625	14.1875	13.625	13.375	13.25	3.384	0.009
2025/4/9 4:00	18.47	28.81	31.67	29.02	32.42	32.06	36.7	37.56	34.85	35.4	12.625	15.5625	16.5625	16.4375	15.875	15.1875	14.5625	14.1875	13.625	13.4375	13.25	3.378	0.009
2025/4/9 4:59	18.47	28.83	31.66	29.03	32.42	32.06	36.7	37.56	34.85	35.4	12.4375	15.25	16.375	16.375	15.8125	15.1875	14.5625	14.1875	13.625	13.4375	13.3125	3.372	0.009
2025/4/9 5:59	18.48	28.81	31.66	29.02	32.41	32.05	36.7	37.55	34.85	35.39	12.125	14.9375	16.1875	16.25	15.8125	15.1875	14.625	14.1875	13.6875	13.4375	13.3125	3.36	4.464
2025/4/9 6:59	18.48	28.82	31.66	29.01	32.41	32.05	36.68	37.55	34.85	35.39	12.5	14.8125	16	16.1875	15.75	15.1875	14.625	14.25	13.6875	13.4375	13.3125	3.378	5.895
2025/4/9 7:59	18.47	28.83	31.66	29	32.41	32.05	36.69	37.55	34.83	35.39	13.9375	14.8125	15.875	16.125	15.75	15.1875	14.625	14.25	13.6875	13.5	13.3125	3.522	10.593
2025/4/9 9:00	18.47	28.84	31.68	29.01	32.41	32.04	36.68	37.56	34.84	35.39	16.0625	15	15.75	16	15.6875	15.1875	14.6875	14.25	13.6875	13.5	13.3125	3.54	10.728
2025/4/9 10:00	18.46	28.84	31.67	29.01	32.39	32.04	36.68	37.54	34.83	35.39	18.0625	15.375	15.6875	15.9375	15.6875	15.1875	14.6875	14.25	13.75	13.5	13.375	3.558	10.656
2025/4/9 10:59	18.44	28.86	31.67	29.02	32.39	32.03	36.67	37.54	34.83	35.39	19.6875	15.9375	15.625	15.875	15.625	15.1875	14.6875	14.3125	13.75	13.5	13.375	3.57	10.674
2025/4/9 11:59	18.43	28.86	31.67	29.02	32.39	32.03	36.67	37.54	34.82	35.38	22.125	16.5625	15.75	15.8125	15.5625	15.1875	14.6875	14.3125	13.75	13.5625	13.375	3.576	10.341
2025/4/9 12:59	18.37	28.86	31.67	29.02	32.4	32.03	36.67	37.54	34.81	35.38	23.5625	17.375	15.875	15.75	15.5625	15.125	14.6875	14.3125	13.75	13.5625	13.375	3.576	10.368
2025/4/9 14:00	18.33	28.85	31.67	29.02	32.4	32.02	36.66	37.53	34.81	35.37	25.25	18.1875	16.125	15.75	15.5	15.125	14.6875	14.3125	13.8125	13.5625	13.375	3.582	10.323
2025/4/9 14:59	18.29	28.85	31.68	29.01	32.38	32.02	36.66	37.53	34.81	35.36	26.25	19	16.3125	15.75	15.5	15.125	14.6875	14.3125	13.8125	13.5625	13.4375	3.582	10.341
2025/4/9 16:00	18.24	28.84	31.68	29.02	32.4	32.02	36.65	37.53	34.8	35.36	26.375	19.6875	16.625	15.8125	15.5	15.125	14.6875	14.375	13.8125	13.625	13.4375	3.582	10.332
2025/4/9 17:00	18.18	28.82	31.67	29.02	32.38	32.02	36.64	37.52	34.8	35.36	25.9375	20.1875	16.9375	15.9375	15.5	15.125	14.6875	14.375	13.8125	13.625	13.4375	3.582	10.224
2025/4/9 18:00	18.14	28.79	31.66	29.02	32.38	32.02	36.65	37.53	34.8	35.37	24.75	20.4375	17.3125	16.0625	15.5	15.125	14.6875	14.375	13.875	13.625	13.4375	3.582	9.774
2025/4/9 19:00	18.05	28.76	31.65	29.02	32.39	32.02	36.64	37.53	34.8	35.37	22.5	20.375	17.5625	16.1875	15.5625	15.0625	14.6875	14.375	13.875	13.625	13.4375	3.576	5.553
2025/4/9 20:00	18.08	28.73	31.65	29.03	32.4	32.02	36.65	37.53	34.81	35.37	20.8125	20.125	17.75	16.3125	15.5625	15.125	14.6875	14.375	13.8125	13.625	13.5	3.534	0.054
2025/4/9 20:59	18.04	28.71	31.62	29.01	32.38	32.02	36.65	37.53	34.81	35.38	19.5625	19.6875	17.875	16.5	15.6875	15.125	14.6875	14.375	13.875	13.625	13.5	3.498	0.027
2025/4/9 22:00	18.04	28.69	31.61	29	32.38	32.02	36.66	37.53	34.79	35.38	18.5625	19.25	17.875	16.625	15.75	15.125	14.6875	14.375	13.875	13.6875	13.5	3.474	0.018
2025/4/9 23:00	18.03	28.67	31.59	29.01	32.39	32.02	36.66	37.54	34.81	35.38	17.875	18.8125	17.875	16.75	15.8125	15.1875	14.6875	14.375	13.875	13.625	13.5	3.45	0.018
2025/4/10 0:00	18.01	28.64	31.59	29	32.39	32.01	36.65	37.54	34.81	35.39	17	18.4375	17.8125	16.75	15.875	15.1875	14.75	14.375	13.875	13.6875	13.5	3.432	0.018
2025/4/10 0:59	18.01	28.62	31.56	28.98	32.38	32.01	36.64	37.53	34.81	35.38	16.125	18	17.6875	16.8125	15.9375	15.25	14.75	14.4375	13.9375	13.6875	13.5625	3.414	0.009
2025/4/10 2:00	18.01	28.59	31.55	28.98	32.36	32.01	36.64	37.53	34.81	35.39	15.25	17.5625	17.5625	16.8125	16	15.3125	14.75	14.4375	13.9375	13.6875	13.5	3.402	0.009
2025/4/10 2:59	18.01	28.58	31.53	28.97	32.36	31.99	36.64	37.53	34.81	35.38	14.4375	17.125	17.375	16.8125	16	15.3125	14.8125	14.4375	13.9375	13.6875	13.5625	3.39	0.009
2025/4/10 4:00	18	28.56	31.5	28.95	32.35	32	36.64	37.53	34.79	35.37	13.75	16.6875	17.25	16.8125	16.0625	15.375	14.8125	14.4375	13.9375	13.6875	13.5625	3.384	0.009
2025/4/10 5:00	18.01	28.55	31.49	28.94	32.34	31.99	36.63	37.53	34.79	35.37	13.125	16.25	17.0625	16.75	16.0625	15.375	14.8125	14.5	13.9375	13.75	13.5625	3.372	0.009
2025/4/10 6:00	18.02	28.55	31.49	28.93	32.34	31.99	36.63	37.52	34.79	35.37	12.6875	15.875	16.875	16.6875	16.0625	15.375	14.875	14.5	13.9375	13.75	13.5625	3.366	4.455
2025/4/10 6:59	18.01	28.56	31.48	28.93	32.33	31.98	36.63	37.53	34.79	35.36	13.0625	15.6875	16.6875	16.625	16.0625	15.4375	14.875	14.5	13.9375	13.75	13.625	3.396	5.904
2025/4/10 8:00	18.02	28.56	31.49	28.93	32.32	31.98	36.63	37.52	34.8	35.37	15.0625	15.625	16.5	16.5625	16.0625	15.4375	14.875	14.5	14	13.75	13.625	3.522	10.593
2025/4/10 9:00	18.02	28.58	31.49	28.92	32.32	31.98	36.63	37.51	34.79	35.36	17.875	15.875	16.375	16.5	16.0625	15.4375	14.9375	14.5625	14	13.75	13.625	3.546	10.566
2025/4/10 10:00	18.01	28.59	31.5	28.93	32.32	31.98	36.63	37.51	34.79	35.37	20.9375	16.4375	16.3125	16.375	16	15.4375	14.9375	14.5625	14	13.75	13.625	3.564	10.332
2025/4/10 11:00	17.99	28.61	31.5	28.92	32.32	31.98	36.63	37.52	34.78	35.37	23.75	17.1875	16.3125	16.3125	16	15.4375	14.9375	14.5625	14	13.8125	13.625	3.57	10.188
2025/4/10 12:00	17.95	28.61	31.5	28.92	32.32	31.97	36.62	37.51	34.78	35.36	25.875	18.125	16.4375	16.25	15.9375	15.5	14.9375	14.5625	14.0625	13.8125	13.625	3.576	10.161
2025/4/10 13:00	17.85	28.6	31.51	28.92	32.31	31.97	36.63	37.5	34.78	35.36	27.375	19.125	16.6875	16.25	15.9375	15.4375	14.9375	14.5625	14.0625	13.8125	13.6875	3.582	10.152
2025/4/10 14:00	17.83	28.58	31.49	28.92	32.31	31.96	36.62	37.5	34.78	35.36	28.5625	20.0625	16.9375	16.3125	15.875	15.4375	15	14.5625	14.0625	13.8125	13.6875	3.582	10.143
2025/4/10 14:59	17.75	28.57	31.5	28.92	32.31	31.96	36.61	37.5	34.77	35.34	29.1875	20.875	17.3125	16.3125	15.875	15.4375	15	14.625	14.0625	13.8125	13.6875	3.582	10.224
2025/4/10 16:00	17.65	28.54	31.5	28.93	32.31	31.95	36.61	37.5	34.76	35.34	29	21.5625	17.6875	16.4375	15.875	15.4375	15	14.625	14.125	13.875	13.6875	3.582	10.251
2025/4/10 17:00	17.6	28.52	31.47	28.92	32.32	31.96	36.61	37.49	34.76	35.36	28	22	18.0625	16.5625	15.9375	15.4375	15	14.625	14.125	13.875	13.6875	3.582	10.206
2025/4/10 18:00	17.55	28.48	31.47	28.92	32.31	31.95	36.61	37.5	34.76	35.36	25.9375	22.0625	18.375	16.75	15.9375	15.4375	15	14.625	14.125	13.875	13.6875	3.582	9.81
2025/4/10 19:00	17.49	28.45	31.45	28.93	32.31	31.95	36.6	37.49	34.76	35.36	23.8125	21.875	18.6875	16.9375	16	15.4375	15	14.6875	14.125	13.875	13.6875	3.576	5.715
2025/4/10 20:00	17.49	28.4	31.42	28.91	32.32	31.96	36.61	37.5	34.77	35.36	22.125	21.4375	18.875	17.125	16.0625	15.5	15	14.625	14.125	13.875	13.6875	3.534	0.063
2025/4/10 21:00	17.48	28.39	31.4	28.92	32.32	31.96	36.61	37.5	34.76	35.36	20.9375	20.9375	18.9375	17.25	16.1875	15.5	15	14.6875	14.125	13.875	13.75	3.498	0.027
2025/4/10 22:00	17.44	28.37	31.38	28.9	32.32	31.96	36.61	37.5	34.77	35.36	20.1875	20.5625	18.9375	17.4375	16.3125	15.5625	15	14.6875	14.125	13.875	13.75	3.474	0.027
2025/4/10 23:00	17.44	28.34	31.37	28.89	32.32	31.95	36.6	37.52	34.76	35.36	19.3125	20.0625	18.875	17.5	16.375	15.5625	15.0625	14.6875	14.125	13.9375	13.75	3.45	0.018
2025/4/11 0:00	17.43	28.32	31.36	28.9	32.31	31.95	36.61	37.5	34.76	35.36	18.375	19.625	18.8125	17.5625	16.4375	15.625	15.0625	14.6875	14.125	13.9375	13.75	3.432	0.009
2025/4/11 1:00	17.42	28.29	31.34	28.88	32.3	31.95	36.61	37.5	34.76	35.37	17.5625	19.1875	18.6875	17.625	16.5	15.6875	15.125	14.6875	14.1875	13.9375	13.75	3.414	0.009
2025/4/11 2:00	17.42	28.27	31.32	28.86	32.3	31.94	36.6	37.51	34.77	35.36	16.875	18.8125	18.5625	17.625	16.5625	15.75	15.125	14.75	14.1875	13.9375	13.8125	3.402	0.009
2025/4/11 3:00	17.42	28.26	31.3	28.86	32.3	31.95	36.6	37.5	34.77	35.35	16.3125	18.375	18.375	17.625	16.625	15.75	15.1875	14.75	14.1875	13.9375	13.8125	3.39	0.009
2025/4/11 4:00	17.41	28.25	31.31	28.84	32.29	31.94	36.6	37.49	34.76	35.35	15.8125	18.0625	18.25	17.5625	16.6875	15.8125	15.1875	14.75	14.25	14	13.8125	3.384	0.009
2025/4/11 5:00	17.41	28.24	31.29	28.84	32.28	31.95	36.6	37.51	34.76	35.36	15.4375	17.6875	18.0625	17.5625	16.6875	15.875	15.1875	14.75	14.1875	14	13.8125	3.372	0.009
2025/4/11 6:00	17.41	28.23	31.27	28.83	32.26	31.94	36.6	37.5	34.76	35.36	15.0625	17.375	17.875	17.5	16.6875	15.9375	15.25	14.8125	14.25	14	13.8125	3.366	4.464
2025/4/11 7:00	17.41	28.24	31.28	28.83	32.27	31.94	36.6	37.5	34.76	35.36	15.3125	17.125	17.6875	17.4375	16.6875	15.9375	15.25	14.8125	14.25	14	13.8125	3.372	5.859
2025/4/11 8:00	17.41	28.25	31.28	28.83	32.26	31.92	36.59	37.5	34.76	35.36	16.375	17	17.5625	17.375	16.6875	15.9375	15.3125	14.875	14.25	14.0625	13.8125	3.558	6.03
2025/4/11 9:00	17.41	28.24	31.27	28.81	32.26	31.93	36.59	37.5	34.76	35.36	17.625	17.0625	17.4375	17.3125	16.6875	15.9375	15.3125	14.875	14.25	14.0625	13.8125	3.534	10.485
2025/4/11 10:00	17.38	28.25	31.27	28.81	32.25	31.91	36.59	37.5	34.76	35.35	19.625	17.375	17.3125	17.25	16.6875	16	15.375	14.875	14.3125	14.0625	13.875	3.552	10.467
2025/4/11 11:00	17.36	28.25	31.28	28.81	32.24	31.91	36.59	37.49	34.75	35.35	21.25	17.8125	17.3125	17.125	16.6875	16	15.375	14.875	14.3125	14.0625	13.875	3.564	10.485
2025/4/11 12:00	17.3	28.24	31.27	28.81	32.25	31.9	36.57	37.49	34.76	35.35	21.75	18.3125	17.375	17.125	16.625	16	15.375	14.9375	14.3125	14.0625	13.875	3.576	10.323
2025/4/11 13:00	17.33	28.24	31.26	28.81	32.24	31.91	36.58	37.49	34.76	35.35	22.3125	18.6875	17.4375	17.0625	16.5625	16	15.4375	14.9375	14.3125	14.0625	13.9375	3.576	10.17
2025/4/11 14:00	17.31	28.23	31.26	28.8	32.24	31.89	36.57	37.48	34.76	35.35	22.875	19.0625	17.5625	17.0625	16.5625	16	15.4375	14.9375	14.375	14.0625	13.9375	3.582	10.26
2025/4/11 15:00	17.27	28.22	31.26	28.8	32.24	31.89	36.57	37.48	34.74	35.35	23.5625	19.4375	17.6875	17.0625	16.5625	16	15.4375	14.9375	14.375	14.125	13.9375	3.582	10.386
2025/4/11 16:00	17.22	28.21	31.25	28.79	32.24	31.89	36.56	37.49	34.74	35.35	23.6875	19.8125	17.875	17.125	16.5625	16	15.4375	15	14.375	14.125	13.9375	3.582	10.242
2025/4/11 17:00	17.17	28.2	31.24	28.79	32.24	31.89	36.56	37.47	34.74	35.36	23.3125	20	18	17.1875	16.5625	16	15.4375	15	14.4375	14.125	13.9375	3.582	10.08
2025/4/11 18:00	17.19	28.18	31.23	28.79	32.24	31.89	36.57	37.49	34.74	35.35	22.6875	20.125	18.1875	17.25	16.5625	16	15.4375	15	14.4375	14.1875	13.9375	3.576	9.603
2025/4/11 19:00	17.15	28.17	31.23	28.79	32.24	31.89	36.56	37.49	34.75	35.36	21.75	20.0625	18.25	17.3125	16.5625	16	15.4375	15	14.4375	14.125	13.9375	3.522	3.393
2025/4/11 20:00	17.16	28.16	31.22	28.8	32.24	31.9	36.56	37.47	34.74	35.36	20.75	19.9375	18.375	17.375	16.625	16	15.5	15.0625	14.4375	14.1875	13.9375	3.492	0.045
2025/4/11 21:00	17.14	28.15	31.22	28.8	32.24	31.89	36.55	37.5	34.75	35.35	20.0625	19.6875	18.375	17.4375	16.625	16	15.5	15.0625	14.4375	14.1875	14	3.468	0.027
2025/4/11 22:00	17.15	28.12	31.2	28.79	32.23	31.9	36.55	37.49	34.74	35.35	19.5625	19.5	18.4375	17.5	16.6875	16.0625	15.5	15.0625	14.4375	14.1875	14	3.444	0.027
2025/4/11 23:00	17.14	28.12	31.2	28.78	32.23	31.89	36.56	37.48	34.74	35.36	18.75	19.1875	18.375	17.5	16.75	16.0625	15.5	15.0625	14.5	14.1875	14	3.426	0.018
2025/4/12 0:00	17.13	28.1	31.19	28.77	32.23	31.89	36.56	37.48	34.74	35.36	17.8125	18.875	18.3125	17.5625	16.75	16.0625	15.5	15.0625	14.5	14.1875	14	3.414	0.009
2025/4/12 1:00	17.13	28.09	31.18	28.77	32.23	31.89	36.56	37.49	34.75	35.35	17.5	18.5625	18.25	17.5625	16.8125	16.125	15.5	15.0625	14.5	14.25	14.0625	3.402	0.018
2025/4/12 2:00	17.13	28.09	31.17	28.76	32.23	31.88	36.56	37.49	34.74	35.35	17.1875	18.25	18.125	17.5625	16.8125	16.125	15.5625	15.125	14.5	14.25	14.0625	3.39	0.009
2025/4/12 3:00	17.12	28.07	31.16	28.77	32.23	31.88	36.57	37.48	34.75	35.37	16.6875	18	18.0625	17.5625	16.8125	16.125	15.5625	15.125	14.5625	14.25	14.0625	3.378	0.009
2025/4/12 4:00	17.1	28.07	31.16	28.75	32.22	31.88	36.56	37.48	34.75	35.38	15.5625	17.6875	17.875	17.5	16.875	16.1875	15.5625	15.1875	14.5625	14.25	14.0625	3.372	0.009
2025/4/12 4:59	17.09	28.03	31.13	28.74	32.21	31.87	36.56	37.48	34.74	35.39	14.375	17.1875	17.75	17.4375	16.875	16.1875	15.625	15.1875	14.5625	14.3125	14.0625	3.366	0.009
2025/4/12 5:59	17.1	28.01	31.11	28.73	32.22	31.86	36.56	37.49	34.75	35.39	13.3125	16.625	17.5625	17.4375	16.8125	16.1875	15.625	15.1875	14.5625	14.3125	14.0625	3.36	4.455
2025/4/12 6:59	17.09	28.01	31.1	28.72	32.2	31.86	36.56	37.47	34.74	35.39	12.6875	16.1875	17.375	17.375	16.8125	16.1875	15.625	15.1875	14.625	14.3125	14.0625	3.354	5.868
2025/4/12 8:00	17.07	28.01	31.09	28.71	32.2	31.87	36.56	37.49	34.75	35.39	12.625	15.9375	17.1875	17.3125	16.8125	16.25	15.625	15.1875	14.625	14.3125	14.125	3.468	5.994
2025/4/12 9:00	17.05	28.02	31.1	28.7	32.2	31.85	36.56	37.49	34.75	35.39	13.25	15.6875	16.9375	17.1875	16.8125	16.1875	15.625	15.1875	14.625	14.3125	14.125	3.516	11.133
2025/4/12 10:59	17	28.02	31.11	28.7	32.19	31.84	36.54	37.49	34.73	35.39	17.625	15.9375	16.6875	17	16.6875	16.25	15.6875	15.25	14.625	14.375	14.125	3.564	10.998
2025/4/12 11:59	16.98	28.03	31.12	28.69	32.19	31.84	36.54	37.46	34.74	35.38	20	16.4375	16.625	16.875	16.6875	16.1875	15.6875	15.25	14.6875	14.375	14.125	3.57	10.764
2025/4/12 12:59	16.93	28.03	31.11	28.7	32.19	31.84	36.53	37.46	34.73	35.38	21.875	17.125	16.625	16.8125	16.625	16.1875	15.6875	15.25	14.6875	14.375	14.1875	3.576	10.611
2025/4/12 13:59	16.89	28.02	31.11	28.7	32.19	31.84	36.53	37.46	34.72	35.37	23.125	17.875	16.75	16.75	16.5625	16.1875	15.6875	15.25	14.6875	14.375	14.1875	3.582	10.737
2025/4/12 15:00	16.84	28.01	31.11	28.7	32.18	31.84	36.51	37.46	34.73	35.37	23.625	18.5625	16.9375	16.6875	16.5625	16.125	15.6875	15.3125	14.6875	14.375	14.1875	3.582	10.863
2025/4/12 16:00	16.71	27.98	31.1	28.69	32.18	31.82	36.51	37.46	34.71	35.37	23.1875	19.0625	17.125	16.75	16.5	16.125	15.6875	15.3125	14.6875	14.4375	14.1875	3.582	10.818
2025/4/12 16:59	16.76	27.97	31.09	28.68	32.18	31.82	36.52	37.46	34.71	35.37	22.0625	19.3125	17.3125	16.8125	16.5	16.125	15.6875	15.3125	14.6875	14.4375	14.1875	3.582	10.737
2025/4/12 17:59	16.72	27.95	31.08	28.69	32.18	31.82	36.52	37.46	34.72	35.37	20.25	19.25	17.5	16.8125	16.4375	16.0625	15.6875	15.3125	14.75	14.4375	14.1875	3.582	10.278
2025/4/12 18:59	16.68	27.91	31.06	28.67	32.18	31.83	36.51	37.46	34.72	35.38	17.25	18.875	17.625	16.875	16.5	16.0625	15.625	15.3125	14.75	14.4375	14.25	3.576	6.975
2025/4/12 20:00	16.57	27.87	31.03	28.68	32.18	31.82	36.52	37.46	34.72	35.38	15.1875	18.25	17.6875	16.9375	16.4375	16.0625	15.6875	15.3125	14.75	14.5	14.25	3.534	0.054
2025/4/12 21:00	16.66	27.85	31.02	28.65	32.17	31.81	36.52	37.47	34.72	35.38	13.875	17.5	17.625	17	16.5	16.0625	15.6875	15.3125	14.75	14.5	14.25	3.498	0.027
2025/4/12 22:00	16.66	27.84	30.99	28.64	32.16	31.82	36.51	37.47	34.72	35.38	12.875	16.8125	17.5	17.0625	16.5	16.0625	15.625	15.3125	14.75	14.5	14.25	3.474	0.018
2025/4/12 22:59	16.67	27.83	30.98	28.63	32.15	31.81	36.51	37.46	34.7	35.38	11.75	16.0625	17.3125	17.0625	16.5625	16.0625	15.625	15.3125	14.75	14.5	14.25	3.45	0.009
2025/4/13 0:00	16.7	27.8	30.94	28.58	32.11	31.8	36.51	37.46	34.72	35.37	10	15	17	17	16.5625	16.0625	15.625	15.3125	14.75	14.5	14.3125	3.426	0.009
2025/4/13 0:59	16.71	27.79	30.93	28.56	32.09	31.77	36.5	37.44	34.7	35.37	9.375	14.3125	16.75	16.9375	16.5625	16.0625	15.6875	15.3125	14.75	14.5	14.3125	3.414	0.009
2025/4/13 2:00	16.71	27.81	30.95	28.57	32.08	31.77	36.5	37.44	34.7	35.36	9.5	14.125	16.5	16.875	16.5625	16.125	15.6875	15.3125	14.75	14.5	14.3125	3.396	0.009
2025/4/13 3:00	16.71	27.83	30.94	28.57	32.09	31.77	36.5	37.44	34.7	35.36	9.5625	13.8125	16.25	16.8125	16.5	16.125	15.6875	15.3125	14.8125	14.5	14.3125	3.39	0.009
2025/4/13 4:00	16.7	27.82	30.96	28.57	32.09	31.76	36.49	37.44	34.68	35.36	9.5625	13.5625	16.0625	16.6875	16.5	16.125	15.6875	15.3125	14.8125	14.5625	14.3125	3.378	0.009
2025/4/13 4:59	16.69	27.81	30.94	28.57	32.09	31.76	36.5	37.44	34.69	35.36	9.5625	13.375	15.8125	16.5625	16.4375	16.125	15.6875	15.3125	14.8125	14.5	14.3125	3.372	0.009
2025/4/13 5:59	16.69	27.81	30.95	28.57	32.09	31.76	36.49	37.44	34.68	35.35	9.6875	13.1875	15.625	16.4375	16.375	16.0625	15.6875	15.3125	14.8125	14.5625	14.3125	3.36	4.464
2025/4/13 6:59	16.66	27.81	30.95	28.57	32.09	31.77	36.49	37.44	34.69	35.35	10.25	13.125	15.4375	16.3125	16.375	16.0625	15.625	15.3125	14.8125	14.5	14.3125	3.384	5.904
2025/4/13 7:59	16.64	27.83	30.96	28.57	32.09	31.76	36.48	37.42	34.68	35.34	12.3125	13.375	15.25	16.1875	16.3125	16.0625	15.6875	15.375	14.8125	14.5625	14.375	3.516	10.89
2025/4/13 9:00	16.62	27.82	30.95	28.57	32.09	31.76	36.47	37.44	34.68	35.33	15.125	13.625	15.125	16.0625	16.1875	16.0625	15.6875	15.3125	14.8125	14.5625	14.375	3.546	10.773
2025/4/13 10:00	16.57	27.84	30.95	28.57	32.09	31.74	36.46	37.42	34.67	35.34	18.25	14.3125	15.0625	15.9375	16.125	16	15.6875	15.375	14.8125	14.5625	14.375	3.564	10.737
2025/4/13 10:59	16.54	27.85	30.97	28.57	32.08	31.76	36.47	37.42	34.67	35.33	21.1875	15.125	15.0625	15.8125	16.0625	15.9375	15.625	15.3125	14.8125	14.5625	14.375	3.57	10.44
2025/4/13 11:59	16.5	27.84	30.97	28.57	32.09	31.75	36.46	37.42	34.67	35.33	23.75	16.125	15.25	15.75	16	15.875	15.625	15.375	14.8125	14.5625	14.375	3.576	10.44
2025/4/13 12:59	16.43	27.84	30.97	28.57	32.08	31.75	36.44	37.41	34.66	35.32	26.0625	17.25	15.4375	15.6875	15.9375	15.875	15.625	15.375	14.8125	14.5625	14.375	3.582	10.314
2025/4/13 14:00	16.35	27.83	30.97	28.58	32.1	31.73	36.45	37.41	34.66	35.31	27.4375	18.3125	15.75	15.6875	15.875	15.8125	15.625	15.3125	14.8125	14.5625	14.4375	3.582	10.377
2025/4/13 14:59	16.26	27.8	30.97	28.58	32.1	31.73	36.44	37.4	34.65	35.32	28.125	19.3125	16.125	15.75	15.8125	15.75	15.5625	15.3125	14.875	14.625	14.375	3.582	10.512
2025/4/13 16:00	16.18	27.76	30.96	28.57	32.1	31.73	36.43	37.4	34.64	35.31	26.9375	20	16.5	15.8125	15.8125	15.75	15.5625	15.375	14.875	14.625	14.4375	3.582	10.701
2025/4/13 17:00	16.1	27.72	30.94	28.57	32.09	31.74	36.44	37.39	34.65	35.31	25.6875	20.3125	16.9375	16	15.8125	15.6875	15.5	15.3125	14.875	14.625	14.4375	3.582	10.089
2025/4/13 17:59	16.06	27.7	30.92	28.57	32.1	31.73	36.44	37.41	34.65	35.32	23.625	20.375	17.25	16.125	15.8125	15.6875	15.5	15.3125	14.8125	14.625	14.4375	3.576	9.918
2025/4/13 18:59	16.04	27.67	30.91	28.57	32.09	31.74	36.43	37.39	34.65	35.31	22.1875	20.125	17.5	16.3125	15.875	15.6875	15.5	15.3125	14.875	14.625	14.4375	3.576	5.4
2025/4/13 20:00	15.99	27.64	30.89	28.57	32.1	31.74	36.44	37.41	34.65	35.32	20.375	19.8125	17.6875	16.4375	15.9375	15.6875	15.5	15.25	14.8125	14.625	14.4375	3.528	0.054
2025/4/13 21:00	15.99	27.6	30.89	28.57	32.1	31.74	36.44	37.4	34.65	35.33	18.8125	19.375	17.8125	16.5625	15.9375	15.6875	15.4375	15.25	14.875	14.625	14.4375	3.498	0.027
2025/4/13 22:00	15.9	27.58	30.87	28.55	32.09	31.74	36.44	37.4	34.65	35.33	17.6875	18.875	17.8125	16.75	16.0625	15.6875	15.4375	15.25	14.8125	14.625	14.4375	3.468	0.018
2025/4/13 23:00	15.88	27.55	30.84	28.55	32.09	31.74	36.44	37.4	34.65	35.32	16.125	18.3125	17.75	16.8125	16.125	15.75	15.4375	15.3125	14.875	14.625	14.4375	3.45	0.018
2025/4/13 23:59	15.95	27.52	30.82	28.54	32.09	31.74	36.44	37.41	34.64	35.32	15.3125	17.8125	17.6875	16.875	16.1875	15.75	15.4375	15.25	14.8125	14.625	14.4375	3.432	0.009
2025/4/14 0:59	15.96	27.5	30.79	28.52	32.09	31.73	36.45	37.4	34.65	35.32	14.125	17.25	17.5625	16.9375	16.25	15.75	15.4375	15.25	14.8125	14.625	14.4375	3.414	0.009
2025/4/14 2:00	15.97	27.49	30.78	28.5	32.07	31.73	36.44	37.41	34.64	35.32	13.0625	16.625	17.3125	16.875	16.3125	15.8125	15.4375	15.25	14.8125	14.6875	14.4375	3.402	0.009
2025/4/14 2:59	15.97	27.47	30.76	28.49	32.06	31.72	36.44	37.4	34.64	35.32	12.125	16	17.125	16.875	16.3125	15.8125	15.5	15.3125	14.8125	14.625	14.5	3.39	0.009
2025/4/14 4:00	15.97	27.47	30.74	28.46	32.04	31.72	36.44	37.4	34.64	35.32	11.125	15.375	16.9375	16.875	16.375	15.875	15.5	15.25	14.8125	14.625	14.5	3.384	0.009
2025/4/14 5:00	15.98	27.45	30.71	28.44	32.03	31.7	36.44	37.4	34.64	35.33	10.25	14.75	16.6875	16.8125	16.375	15.875	15.5	15.25	14.8125	14.6875	14.4375	3.372	0.009
2025/4/14 5:59	16	27.46	30.72	28.42	32	31.7	36.43	37.4	34.64	35.32	9.6875	14.1875	16.375	16.6875	16.375	15.875	15.5	15.25	14.8125	14.6875	14.5	3.366	4.455
2025/4/14 7:00	15.99	27.46	30.74	28.44	32	31.69	36.42	37.39	34.64	35.32	10.375	14.125	16.25	16.625	16.3125	15.9375	15.5625	15.3125	14.875	14.6875	14.5	3.384	5.922
2025/4/14 8:00	15.95	27.5	30.75	28.45	32.01	31.68	36.42	37.4	34.64	35.32	13.5	14.5	16.0625	16.5	16.3125	15.9375	15.5625	15.3125	14.8125	14.6875	14.5	3.516	10.737
2025/4/14 9:00	15.95	27.51	30.75	28.45	32.01	31.69	36.41	37.39	34.64	35.31	17.125	14.8125	15.9375	16.4375	16.3125	15.9375	15.5625	15.3125	14.875	14.6875	14.5	3.546	10.53
2025/4/14 9:59	15.79	27.52	30.76	28.45	32.02	31.68	36.41	37.38	34.62	35.32	20.6875	15.5625	15.875	16.375	16.25	15.9375	15.5625	15.3125	14.875	14.6875	14.5	3.564	10.449
2025/4/14 10:59	15.87	27.52	30.76	28.45	32.01	31.68	36.41	37.39	34.62	35.32	23.625	16.5	15.875	16.25	16.1875	15.9375	15.5625	15.3125	14.875	14.6875	14.5	3.57	10.26
2025/4/14 11:59	15.82	27.52	30.76	28.45	32.02	31.68	36.41	37.38	34.61	35.32	25.75	17.5	16	16.1875	16.1875	15.875	15.5625	15.3125	14.875	14.6875	14.5	3.576	10.161
2025/4/14 12:59	15.77	27.52	30.77	28.47	32.02	31.67	36.39	37.37	34.62	35.3	27.8125	18.5625	16.25	16.125	16.0625	15.875	15.5625	15.3125	14.875	14.625	14.5	3.582	10.206
2025/4/14 14:00	15.7	27.51	30.77	28.47	32.02	31.67	36.39	37.38	34.61	35.31	29.1875	19.625	16.5625	16.125	16.0625	15.875	15.5625	15.3125	14.875	14.6875	14.5	3.582	10.188
2025/4/14 14:59	15.61	27.48	30.77	28.47	32.02	31.67	36.39	37.37	34.61	35.29	29.8125	20.625	16.9375	16.25	16.0625	15.875	15.5625	15.3125	14.875	14.6875	14.5625	3.582	10.278
2025/4/14 16:00	15.55	27.47	30.76	28.47	32.02	31.67	36.38	37.38	34.61	35.31	29.5	21.375	17.375	16.3125	16.0625	15.8125	15.5625	15.3125	14.875	14.6875	14.5	3.582	10.386
2025/4/14 17:00	15.49	27.44	30.75	28.47	32.02	31.67	36.38	37.38	34.61	35.3	28.1875	21.875	17.8125	16.5	16.0625	15.8125	15.5625	15.3125	14.875	14.6875	14.5625	3.582	10.314
2025/4/14 17:59	15.52	27.4	30.74	28.47	32.02	31.67	36.38	37.37	34.61	35.29	26.1875	21.9375	18.1875	16.6875	16.125	15.8125	15.5625	15.3125	14.875	14.6875	14.5625	3.582	9.945
2025/4/14 19:00	15.49	27.37	30.73	28.47	32.02	31.68	36.37	37.37	34.61	35.29	23.1875	21.6875	18.5	16.8125	16.1875	15.8125	15.5	15.3125	14.9375	14.6875	14.5625	3.576	7.317
2025/4/14 20:00	15.42	27.31	30.69	28.46	32.02	31.68	36.37	37.38	34.6	35.3	19.875	21.125	18.625	17.0625	16.25	15.8125	15.5	15.3125	14.875	14.6875	14.5625	3.534	0.054
2025/4/14 21:00	15.38	27.27	30.67	28.44	32.02	31.66	36.37	37.38	34.61	35.3	17.8125	20.375	18.75	17.1875	16.3125	15.875	15.5625	15.3125	14.875	14.6875	14.5625	3.498	0.027
2025/4/14 22:00	15.43	27.24	30.66	28.42	32.02	31.67	36.37	37.38	34.6	35.3	16.5625	19.625	18.6875	17.3125	16.4375	15.875	15.5	15.3125	14.875	14.6875	14.5625	3.474	0.018
2025/4/14 23:00	15.44	27.22	30.62	28.42	32	31.66	36.37	37.37	34.59	35.3	15.3125	18.875	18.625	17.4375	16.5	15.9375	15.5625	15.3125	14.9375	14.75	14.5625	3.45	0.018
2025/4/15 0:00	15.44	27.21	30.6	28.41	31.99	31.66	36.36	37.37	34.6	35.3	14.375	18.25	18.4375	17.5	16.5625	16	15.5625	15.3125	14.875	14.6875	14.5625	3.426	0.009
2025/4/15 1:00	15.45	27.2	30.58	28.39	31.99	31.66	36.36	37.38	34.59	35.3	13.5625	17.5625	18.25	17.5625	16.625	16	15.5625	15.3125	14.875	14.75	14.5625	3.414	0.009
2025/4/15 2:00	15.45	27.2	30.57	28.38	31.97	31.65	36.37	37.37	34.58	35.3	12.75	16.9375	18	17.5	16.6875	16.0625	15.625	15.3125	14.9375	14.75	14.5625	3.396	0.009
2025/4/15 3:00	15.45	27.19	30.56	28.36	31.97	31.64	36.36	37.36	34.59	35.3	12.125	16.375	17.75	17.5	16.75	16.0625	15.625	15.3125	14.9375	14.75	14.5625	3.39	0.009
2025/4/15 4:00	15.45	27.19	30.55	28.35	31.95	31.64	36.35	37.36	34.58	35.3	11.625	15.875	17.5625	17.4375	16.75	16.125	15.625	15.375	14.9375	14.75	14.5625	3.378	0.009
2025/4/15 5:00	15.42	27.18	30.55	28.34	31.93	31.62	36.35	37.36	34.59	35.3	11.0625	15.4375	17.3125	17.3125	16.75	16.1875	15.6875	15.375	14.9375	14.75	14.5625	3.372	0.009
2025/4/15 6:00	15.45	27.18	30.54	28.33	31.92	31.61	36.35	37.36	34.58	35.3	10.625	14.9375	17	17.25	16.75	16.1875	15.6875	15.375	14.9375	14.75	14.5625	3.36	5.643
2025/4/15 7:00	15.44	27.19	30.56	28.32	31.91	31.62	36.33	37.36	34.58	35.3	11.4375	14.9375	16.875	17.1875	16.75	16.25	15.6875	15.4375	14.9375	14.75	14.625	3.39	5.913
2025/4/15 8:00	15.43	27.22	30.56	28.33	31.92	31.61	36.33	37.36	34.58	35.3	14.4375	15.1875	16.6875	17.0625	16.75	16.25	15.75	15.4375	14.9375	14.75	14.625	3.516	10.629
2025/4/15 9:00	15.43	27.23	30.56	28.34	31.92	31.61	36.33	37.35	34.58	35.29	17.875	15.5625	16.5	16.9375	16.6875	16.25	15.75	15.4375	14.9375	14.8125	14.625	3.546	10.458
2025/4/15 10:00	15.4	27.25	30.58	28.34	31.93	31.6	36.33	37.36	34.57	35.29	21.75	16.25	16.4375	16.8125	16.6875	16.1875	15.75	15.4375	14.9375	14.75	14.625	3.564	10.224
2025/4/15 11:00	15.36	27.26	30.59	28.34	31.92	31.6	36.31	37.34	34.57	35.29	25.375	17.25	16.5	16.75	16.625	16.25	15.75	15.5	15	14.75	14.625	3.576	10.026
2025/4/15 12:00	15.4	27.28	30.59	28.34	31.92	31.6	36.31	37.35	34.57	35.29	28.4375	18.4375	16.625	16.6875	16.5625	16.1875	15.8125	15.5	14.9375	14.75	14.625	3.576	10.035
2025/4/15 13:00	15.31	27.26	30.6	28.35	31.93	31.59	36.31	37.34	34.55	35.29	29.3125	19.625	16.9375	16.6875	16.5	16.1875	15.75	15.5	15	14.8125	14.625	3.582	10.089
2025/4/15 14:00	15.34	27.26	30.61	28.36	31.93	31.59	36.31	37.34	34.55	35.29	30.25	20.625	17.25	16.6875	16.5	16.1875	15.8125	15.5	15	14.8125	14.625	3.582	10.143
2025/4/15 15:00	15.29	27.25	30.61	28.36	31.94	31.6	36.3	37.34	34.55	35.28	30.0625	21.4375	17.625	16.75	16.4375	16.125	15.8125	15.5	15	14.8125	14.625	3.582	10.206
2025/4/15 16:00	15.26	27.22	30.59	28.37	31.93	31.59	36.3	37.34	34.55	35.28	29.375	22	18.0625	16.875	16.4375	16.1875	15.8125	15.5	15	14.8125	14.625	3.582	10.215
2025/4/15 17:00	15.24	27.18	30.6	28.35	31.94	31.59	36.31	37.33	34.55	35.28	27.9375	22.3125	18.4375	17	16.5	16.125	15.75	15.5	15.0625	14.8125	14.625	3.582	10.053
2025/4/15 18:00	15.58	27.16	30.59	28.35	31.93	31.6	36.31	37.34	34.55	35.27	25.5	22.25	18.75	17.1875	16.5625	16.125	15.75	15.5	15	14.8125	14.6875	3.576	9.603
2025/4/15 19:00	16.9	27.28	30.57	28.33	31.93	31.59	36.31	37.33	34.56	35.22	23.3125	21.9375	19	17.375	16.5625	16.125	15.75	15.5	15.0625	14.8125	14.6875	3.576	7.623
2025/4/15 20:00	18.95	28.15	30.8	28.37	31.96	31.6	36.32	37.34	34.56	35.23	21.75	21.4375	19.25	17.5625	16.6875	16.125	15.8125	15.5	15	14.8125	14.625	3.534	0.063
2025/4/15 21:00	20.82	29.11	31.47	28.79	32.15	31.68	36.38	37.35	34.57	35.21	20.5	20.9375	19.3125	17.8125	16.75	16.1875	15.8125	15.5	15.0625	14.875	14.6875	3.498	0.027
2025/4/15 22:00	22.56	30.28	32.15	29.63	32.68	31.95	36.55	37.4	34.61	35.25	19.25	20.375	19.3125	18	16.875	16.25	15.8125	15.5	15.0625	14.875	14.6875	3.474	0.018
2025/4/15 23:00	24.2	31.38	32.71	30.15	33.11	32.29	36.78	37.49	34.68	35.31	18.125	19.8125	19.25	18.125	17.0625	16.3125	15.8125	15.5625	15.0625	14.875	14.6875	3.45	0.018
2025/4/16 0:00	25.53	32.31	33.27	30.51	33.4	32.57	37	37.64	34.8	35.4	17.1875	19.3125	19.1875	18.25	17.25	16.4375	15.875	15.5625	15.0625	14.875	14.6875	3.432	0.009
2025/4/16 1:00	26.29	33.01	33.83	30.82	33.61	32.81	37.21	37.84	34.96	35.48	16.625	18.8125	19	18.3125	17.375	16.5625	15.9375	15.5625	15.0625	14.875	14.75	3.42	0.009
2025/4/16 2:00	26.78	33.44	34.43	31.12	33.81	33.05	37.43	37.96	35.16	35.58	16.3125	18.375	18.8125	18.3125	17.4375	16.625	16	15.625	15.125	14.9375	14.75	3.402	0.009
2025/4/16 3:00	27.14	33.71	34.87	31.55	33.94	33.23	37.66	38.11	35.41	35.68	16	18	18.625	18.3125	17.5625	16.75	16.125	15.6875	15.125	14.9375	14.75	3.39	0.009
2025/4/16 4:00	27.22	33.84	35.01	31.77	34.07	33.37	37.77	38.32	35.67	35.8	15.875	17.6875	18.4375	18.3125	17.625	16.875	16.1875	15.75	15.1875	14.9375	14.75	3.384	0.009
2025/4/16 5:00	27.3	33.96	35.19	31.89	34.16	33.43	37.91	38.34	35.9	35.89	15.6875	17.375	18.25	18.1875	17.6875	16.9375	16.3125	15.8125	15.25	15	14.8125	3.372	0.009
2025/4/16 6:00	27.37	34.04	35.26	31.96	34.21	33.48	38	38.34	36.03	35.96	15.5	17.125	18.0625	18.125	17.6875	17	16.375	15.875	15.3125	15.0625	14.8125	3.366	4.842
2025/4/16 7:00	27.47	34.11	35.37	32.05	34.26	33.51	38.05	38.34	36.11	36.01	15.5	16.9375	17.875	18.0625	17.6875	17.0625	16.4375	15.9375	15.375	15.0625	14.875	3.396	5.877
2025/4/16 8:00	27.07	33.87	35.1	31.94	34.24	33.51	38.07	38.35	36.14	36.05	16.4375	16.875	17.6875	18	17.6875	17.125	16.5	16	15.4375	15.125	14.875	3.528	10.53
2025/4/16 9:00	26.2	32.99	34.11	31.36	33.94	33.29	37.91	38.3	35.93	35.99	17.9375	17	17.625	17.875	17.6875	17.125	16.5625	16.125	15.5	15.1875	14.9375	3.546	10.512
2025/4/16 10:00	25.59	32.5	33.67	31	33.74	33.12	37.7	38.28	35.74	35.94	20.0625	17.3125	17.5	17.8125	17.625	17.125	16.625	16.125	15.5	15.1875	15	3.564	10.341
2025/4/16 10:59	25.03	32.14	33.43	30.8	33.62	33	37.57	38.21	35.62	35.89	22.1875	17.875	17.5625	17.75	17.5625	17.125	16.625	16.1875	15.5625	15.25	15	3.57	10.26
2025/4/16 11:59	24.64	31.89	33.27	30.67	33.5	32.91	37.5	38.09	35.52	35.85	24	18.5625	17.625	17.6875	17.5	17.125	16.625	16.1875	15.5625	15.25	15	3.576	10.188
2025/4/16 12:59	24.22	31.67	33.16	30.55	33.43	32.83	37.43	38.05	35.46	35.83	25.375	19.25	17.8125	17.6875	17.5	17.125	16.625	16.25	15.5625	15.3125	15.0625	3.582	10.134
2025/4/16 13:59	23.87	31.49	33.06	30.46	33.36	32.78	37.37	38	35.41	35.79	26.1875	20	18	17.6875	17.4375	17.0625	16.625	16.25	15.625	15.3125	15.0625	3.582	10.152
2025/4/16 15:00	23.57	31.32	32.98	30.39	33.31	32.73	37.33	37.98	35.38	35.77	26.375	20.5625	18.25	17.6875	17.4375	17.0625	16.625	16.25	15.625	15.3125	15.125	3.582	10.179
2025/4/16 16:00	23.26	31.18	32.91	30.31	33.26	32.68	37.29	37.96	35.34	35.76	25.9375	21	18.5	17.8125	17.4375	17.0625	16.625	16.25	15.6875	15.375	15.125	3.582	10.179
2025/4/16 16:59	23.03	31.05	32.83	30.25	33.2	32.65	37.27	37.93	35.32	35.73	24.9375	21.25	18.75	17.875	17.4375	17.0625	16.625	16.25	15.6875	15.375	15.125	3.582	10.026
2025/4/16 17:59	22.84	30.92	32.77	30.19	33.16	32.61	37.25	37.92	35.29	35.72	23.625	21.3125	19	18	17.4375	17.0625	16.625	16.25	15.6875	15.375	15.125	3.582	9.612
2025/4/16 18:59	22.69	30.81	32.72	30.14	33.12	32.59	37.22	37.91	35.27	35.71	22.1875	21.125	19.1875	18.125	17.5	17.0625	16.625	16.25	15.6875	15.375	15.125	3.576	6.147
2025/4/16 19:59	22.56	30.73	32.66	30.08	33.09	32.55	37.2	37.9	35.25	35.71	21	20.8125	19.25	18.1875	17.5625	17.0625	16.625	16.25	15.6875	15.4375	15.125	3.534	0.072
2025/4/16 21:00	22.46	30.64	32.61	30.04	33.06	32.53	37.18	37.89	35.23	35.7	20.125	20.4375	19.3125	18.3125	17.625	17.0625	16.625	16.3125	15.6875	15.4375	15.1875	3.498	0.036
2025/4/16 22:00	22.37	30.58	32.57	30	33.03	32.51	37.18	37.89	35.23	35.69	19.4375	20.0625	19.3125	18.4375	17.6875	17.0625	16.625	16.25	15.6875	15.4375	15.1875	3.474	0.027
2025/4/16 23:00	22.3	30.5	32.52	29.96	33	32.49	37.15	37.87	35.21	35.69	18.625	19.75	19.25	18.4375	17.6875	17.125	16.625	16.3125	15.75	15.4375	15.1875	3.45	0.018
2025/4/16 23:59	22.24	30.45	32.48	29.92	32.98	32.48	37.14	37.85	35.21	35.69	18.0625	19.4375	19.1875	18.5	17.75	17.125	16.625	16.25	15.75	15.4375	15.1875	3.432	0.009
2025/4/17 0:59	22.2	30.38	32.46	29.88	32.96	32.47	37.12	37.84	35.19	35.68	17.5625	19.125	19.125	18.5	17.8125	17.125	16.625	16.3125	15.75	15.4375	15.1875	3.414	0.009
2025/4/17 1:59	22.16	30.37	32.42	29.86	32.94	32.44	37.11	37.83	35.17	35.66	17.4375	18.875	19	18.5	17.8125	17.1875	16.6875	16.3125	15.75	15.5	15.25	3.402	0.009
2025/4/17 3:00	22.14	30.34	32.41	29.81	32.91	32.42	37.1	37.83	35.16	35.68	17.375	18.625	18.875	18.5	17.875	17.1875	16.6875	16.3125	15.75	15.4375	15.1875	3.396	0.009
2025/4/17 4:00	22.1	30.31	32.37	29.79	32.89	32.42	37.09	37.82	35.15	35.67	17.1875	18.4375	18.75	18.5	17.875	17.25	16.6875	16.3125	15.75	15.5	15.1875	3.384	0.009
2025/4/17 4:59	22.07	30.3	32.37	29.77	32.87	32.4	37.09	37.82	35.14	35.66	16.875	18.25	18.625	18.375	17.875	17.25	16.6875	16.3125	15.75	15.5	15.25	3.372	0.009
2025/4/17 5:59	22.04	30.26	32.35	29.74	32.85	32.38	37.08	37.8	35.14	35.66	16.5625	18.0625	18.5	18.375	17.875	17.25	16.75	16.3125	15.75	15.5	15.25	3.366	4.464
2025/4/17 6:59	22.03	30.25	32.33	29.72	32.83	32.37	37.06	37.79	35.13	35.65	16.6875	17.875	18.375	18.3125	17.875	17.3125	16.75	16.3125	15.75	15.5	15.25	3.378	5.859
2025/4/17 7:59	22.01	30.23	32.32	29.7	32.81	32.36	37.04	37.78	35.12	35.65	17.5	17.8125	18.3125	18.25	17.875	17.3125	16.75	16.375	15.8125	15.5	15.25	3.54	10.323
2025/4/17 9:00	21.99	30.21	32.3	29.69	32.8	32.34	37.04	37.77	35.11	35.65	18.6875	17.875	18.1875	18.1875	17.8125	17.3125	16.75	16.375	15.8125	15.5	15.25	3.546	10.557
2025/4/17 10:00	21.97	30.21	32.29	29.67	32.8	32.33	37.04	37.76	35.11	35.63	22	18.25	18.1875	18.1875	17.8125	17.25	16.75	16.375	15.8125	15.5	15.25	3.564	10.134
2025/4/17 10:59	21.94	30.22	32.28	29.66	32.78	32.32	37.02	37.76	35.1	35.63	24.9375	19	18.1875	18.125	17.75	17.3125	16.8125	16.375	15.8125	15.5	15.3125	3.57	9.954
2025/4/17 11:59	21.88	30.22	32.3	29.65	32.77	32.31	37.02	37.76	35.09	35.63	27	19.875	18.3125	18.0625	17.75	17.3125	16.8125	16.375	15.8125	15.5625	15.3125	3.576	9.846
2025/4/17 12:59	21.78	30.21	32.29	29.64	32.76	32.31	37	37.75	35.08	35.63	28.75	20.75	18.5	18.0625	17.75	17.3125	16.8125	16.4375	15.8125	15.5625	15.3125	3.582	9.9
2025/4/17 13:59	21.68	30.2	32.28	29.63	32.76	32.29	37.01	37.75	35.08	35.62	29.375	21.5625	18.75	18.125	17.75	17.25	16.8125	16.375	15.8125	15.5625	15.3125	3.582	9.963
2025/4/17 14:59	21.58	30.17	32.28	29.63	32.75	32.29	36.99	37.74	35.07	35.62	29.5625	22.3125	19.0625	18.1875	17.75	17.25	16.8125	16.4375	15.8125	15.5625	15.3125	3.582	10.044
2025/4/17 16:00	21.48	30.15	32.26	29.61	32.74	32.28	36.98	37.73	35.07	35.62	29.0625	22.875	19.4375	18.25	17.75	17.25	16.8125	16.4375	15.875	15.5625	15.3125	3.582	10.089
2025/4/17 16:59	21.37	30.11	32.26	29.61	32.74	32.27	36.98	37.73	35.05	35.61	28	23.1875	19.75	18.375	17.75	17.25	16.8125	16.4375	15.875	15.5625	15.3125	3.582	9.99
2025/4/17 18:00	21.3	30.07	32.24	29.59	32.74	32.28	36.98	37.72	35.05	35.61	26.5625	23.25	20.0625	18.5625	17.8125	17.25	16.8125	16.4375	15.875	15.625	15.3125	3.582	9.63
2025/4/17 19:00	21.25	30.03	32.2	29.58	32.74	32.27	36.98	37.73	35.05	35.61	25	23.0625	20.25	18.75	17.875	17.25	16.8125	16.4375	15.875	15.5625	15.375	3.576	6.435
2025/4/17 20:00	21.19	29.98	32.19	29.58	32.72	32.26	36.98	37.72	35.03	35.62	23.6875	22.8125	20.4375	18.875	17.9375	17.3125	16.8125	16.4375	15.875	15.625	15.3125	3.534	0.072
2025/4/17 20:59	21.17	29.94	32.17	29.56	32.71	32.26	36.98	37.73	35.03	35.6	22.75	22.4375	20.5625	19	18	17.3125	16.8125	16.4375	15.875	15.625	15.375	3.498	0.036
2025/4/17 22:00	21.12	29.92	32.15	29.55	32.7	32.25	36.97	37.73	35.03	35.61	22	22.125	20.5625	19.125	18.0625	17.375	16.8125	16.4375	15.875	15.625	15.375	3.474	0.027
2025/4/18 0:00	21.07	29.84	32.1	29.52	32.7	32.24	36.96	37.72	35.03	35.61	20.625	21.375	20.5	19.3125	18.25	17.4375	16.875	16.4375	15.875	15.625	15.375	3.432	0.018
2025/4/18 1:00	21.05	29.82	32.07	29.5	32.68	32.24	36.95	37.72	35.02	35.6	20	21.0625	20.375	19.375	18.3125	17.5	16.9375	16.5	15.875	15.625	15.375	3.414	0.009
2025/4/18 2:00	21.04	29.8	32.06	29.49	32.66	32.24	36.95	37.71	35.02	35.6	19.5625	20.6875	20.25	19.375	18.375	17.5625	16.9375	16.5	15.9375	15.6875	15.375	3.402	0.009
2025/4/18 3:00	21.04	29.78	32.04	29.46	32.66	32.23	36.94	37.71	35.01	35.6	19.1875	20.375	20.1875	19.375	18.4375	17.5625	16.9375	16.5	15.9375	15.625	15.375	3.39	0.009
2025/4/18 4:00	21.02	29.76	32.03	29.45	32.65	32.23	36.94	37.71	35.01	35.6	18.8125	20.125	20.0625	19.375	18.4375	17.625	16.9375	16.5	15.9375	15.625	15.4375	3.384	0.009
2025/4/18 4:59	21.01	29.74	32.01	29.43	32.64	32.22	36.93	37.71	35.01	35.61	18.5	19.875	19.9375	19.3125	18.5	17.625	17	16.5625	15.9375	15.625	15.375	3.372	0.009
2025/4/18 5:59	21	29.73	32	29.41	32.62	32.21	36.93	37.71	35	35.61	18.375	19.6875	19.8125	19.3125	18.5	17.6875	17	16.5625	15.9375	15.625	15.4375	3.36	5.499
2025/4/18 7:00	21	29.72	31.99	29.4	32.62	32.2	36.92	37.69	35	35.61	18.4375	19.4375	19.6875	19.25	18.5	17.6875	17.0625	16.5625	15.9375	15.6875	15.4375	3.402	5.859
2025/4/18 8:00	20.98	29.72	31.98	29.39	32.6	32.2	36.91	37.69	34.99	35.61	19.0625	19.3125	19.5625	19.25	18.5	17.75	17.0625	16.625	16	15.6875	15.4375	3.528	10.62
2025/4/18 8:59	20.96	29.71	31.97	29.37	32.6	32.17	36.91	37.69	34.99	35.61	20.25	19.375	19.4375	19.125	18.5	17.75	17.125	16.625	16	15.6875	15.4375	3.546	10.476
2025/4/18 10:00	20.93	29.71	31.96	29.37	32.59	32.17	36.91	37.69	34.99	35.61	21.0625	19.5	19.375	19.125	18.5	17.75	17.125	16.625	16	15.6875	15.4375	3.564	10.575
2025/4/18 10:59	20.91	29.69	31.96	29.36	32.57	32.18	36.91	37.67	34.99	35.61	23.125	19.8125	19.3125	19.0625	18.5	17.8125	17.125	16.625	16	15.6875	15.4375	3.57	10.476
2025/4/18 12:00	20.87	29.69	31.96	29.34	32.57	32.17	36.89	37.69	34.97	35.6	24	20.25	19.3125	19	18.5	17.8125	17.125	16.6875	16	15.75	15.4375	3.576	10.575
2025/4/18 13:00	20.83	29.68	31.95	29.33	32.57	32.16	36.89	37.67	34.97	35.59	25	20.6875	19.4375	19	18.5	17.8125	17.1875	16.6875	16.0625	15.75	15.5	3.582	10.494
2025/4/18 14:00	20.77	29.68	31.95	29.34	32.57	32.15	36.88	37.67	34.97	35.59	25.6875	21.1875	19.5	19	18.4375	17.8125	17.1875	16.6875	16.0625	15.75	15.5	3.582	10.638
2025/4/18 14:59	20.73	29.68	31.93	29.33	32.56	32.15	36.89	37.67	34.97	35.59	25.9375	21.625	19.625	19	18.4375	17.8125	17.1875	16.6875	16.0625	15.75	15.5	3.582	10.521
2025/4/18 15:59	20.68	29.66	31.93	29.32	32.55	32.14	36.87	37.67	34.96	35.59	25.4375	21.9375	19.8125	19	18.4375	17.8125	17.1875	16.75	16.0625	15.75	15.5	3.582	10.521
2025/4/18 16:59	20.63	29.62	31.93	29.32	32.55	32.14	36.87	37.65	34.97	35.59	23.1875	22	20	19.0625	18.4375	17.8125	17.1875	16.75	16.0625	15.75	15.5	3.582	9.639
2025/4/18 17:59	20.59	29.6	31.91	29.31	32.55	32.14	36.86	37.66	34.96	35.58	21.375	21.75	20.125	19.125	18.4375	17.8125	17.1875	16.75	16.125	15.75	15.5	3.582	9.648
2025/4/18 19:00	20.56	29.56	31.89	29.31	32.54	32.13	36.86	37.65	34.95	35.58	20.125	21.3125	20.1875	19.25	18.4375	17.8125	17.25	16.75	16.125	15.8125	15.5625	3.582	1.638
2025/4/18 20:00	20.55	29.53	31.87	29.28	32.54	32.12	36.87	37.66	34.95	35.57	18.5	20.8125	20.1875	19.25	18.5	17.8125	17.25	16.75	16.125	15.8125	15.5625	3.534	0.036
2025/4/18 20:59	20.61	29.5	31.83	29.26	32.53	32.12	36.85	37.65	34.95	35.58	17.0625	20.1875	20.125	19.3125	18.5625	17.8125	17.25	16.8125	16.125	15.8125	15.5625	3.498	0.198
2025/4/18 22:00	20.68	29.48	31.8	29.24	32.51	32.11	36.85	37.65	34.95	35.58	16.3125	19.625	20	19.375	18.5625	17.875	17.25	16.8125	16.1875	15.8125	15.5625	3.474	0.018
2025/4/18 23:00	20.71	29.49	31.8	29.23	32.5	32.1	36.85	37.65	34.94	35.58	15.9375	19.125	19.8125	19.3125	18.625	17.875	17.25	16.8125	16.125	15.8125	15.5625	3.45	0.018
2025/4/19 0:00	20.72	29.49	31.79	29.22	32.5	32.1	36.85	37.65	34.95	35.58	15.375	18.6875	19.625	19.3125	18.625	17.875	17.25	16.8125	16.1875	15.875	15.5625	3.432	0.018
2025/4/19 1:00	20.73	29.48	31.79	29.2	32.48	32.08	36.85	37.64	34.94	35.58	14.8125	18.25	19.375	19.25	18.625	17.9375	17.3125	16.8125	16.1875	15.875	15.5625	3.42	0.009
2025/4/19 2:00	20.74	29.48	31.76	29.19	32.47	32.08	36.83	37.64	34.94	35.56	14.25	17.8125	19.1875	19.1875	18.625	17.9375	17.3125	16.875	16.1875	15.875	15.625	3.402	0.009
2025/4/19 3:00	20.74	29.48	31.77	29.17	32.46	32.07	36.83	37.64	34.94	35.57	14.0625	17.4375	19	19.0625	18.625	17.9375	17.3125	16.875	16.1875	15.875	15.625	3.39	0.009
2025/4/19 4:00	20.75	29.49	31.76	29.16	32.46	32.07	36.83	37.64	34.94	35.57	13.875	17.125	18.75	19	18.5625	17.9375	17.3125	16.875	16.1875	15.875	15.625	3.384	0.009
2025/4/19 5:00	20.75	29.48	31.76	29.14	32.44	32.06	36.82	37.63	34.94	35.56	13.5625	16.8125	18.5625	18.875	18.5625	17.9375	17.375	16.875	16.25	15.875	15.625	3.378	0.009
2025/4/19 6:00	20.75	29.49	31.74	29.14	32.43	32.06	36.82	37.63	34.94	35.57	13.4375	16.625	18.3125	18.8125	18.5	17.9375	17.375	16.875	16.25	15.875	15.625	3.366	4.464
2025/4/19 7:00	20.74	29.5	31.75	29.14	32.43	32.05	36.82	37.63	34.92	35.57	13.6875	16.4375	18.125	18.6875	18.4375	17.9375	17.375	16.875	16.25	15.9375	15.625	3.36	5.841
2025/4/19 8:00	20.73	29.5	31.77	29.13	32.42	32.05	36.8	37.62	34.92	35.56	14.125	16.4375	18	18.5	18.4375	17.9375	17.375	16.9375	16.25	15.9375	15.625	3.45	5.958
2025/4/19 9:00	20.72	29.5	31.77	29.14	32.43	32.05	36.8	37.63	34.92	35.56	15	16.375	17.8125	18.4375	18.375	17.875	17.375	16.9375	16.25	15.9375	15.625	3.528	10.845
2025/4/19 10:00	20.72	29.51	31.77	29.14	32.42	32.03	36.8	37.62	34.91	35.55	17.6875	16.625	17.75	18.3125	18.25	17.875	17.375	16.9375	16.25	15.9375	15.6875	3.552	10.782
2025/4/19 11:00	20.7	29.53	31.79	29.14	32.41	32.03	36.79	37.61	34.92	35.55	20.5	17.1875	17.6875	18.1875	18.1875	17.875	17.375	16.9375	16.3125	15.9375	15.6875	3.564	10.593
2025/4/19 12:00	20.67	29.55	31.79	29.13	32.42	32.02	36.79	37.6	34.91	35.55	22.3125	17.9375	17.6875	18.125	18.1875	17.8125	17.375	16.9375	16.3125	15.9375	15.6875	3.576	10.413
2025/4/19 13:00	20.64	29.54	31.8	29.12	32.42	32.01	36.79	37.61	34.89	35.55	23.875	18.6875	17.8125	18.0625	18.125	17.75	17.375	16.9375	16.3125	15.9375	15.6875	3.576	10.494
2025/4/19 14:00	20.6	29.55	31.79	29.13	32.41	32.03	36.78	37.6	34.89	35.54	25.125	19.5	18	18.0625	18.0625	17.75	17.3125	16.9375	16.3125	16	15.6875	3.582	10.341
2025/4/19 15:00	20.58	29.55	31.8	29.13	32.42	32.02	36.76	37.6	34.89	35.54	25.75	20.1875	18.25	18.0625	18	17.6875	17.3125	16.9375	16.3125	16	15.6875	3.582	10.449
2025/4/19 16:00	20.53	29.54	31.8	29.13	32.42	32.01	36.76	37.6	34.89	35.54	25.625	20.8125	18.5	18.0625	17.9375	17.6875	17.3125	16.9375	16.3125	16	15.6875	3.582	10.467
2025/4/19 17:00	20.57	29.53	31.8	29.12	32.4	32.01	36.76	37.6	34.89	35.54	25.25	21.1875	18.8125	18.125	17.9375	17.6875	17.3125	16.9375	16.3125	16	15.75	3.582	10.377
2025/4/19 18:00	21.37	29.7	31.81	29.12	32.41	32.01	36.76	37.6	34.88	35.54	24	21.4375	19.125	18.25	17.9375	17.625	17.3125	16.9375	16.3125	16.0625	15.75	3.582	10.08
2025/4/19 19:00	22.74	30.59	32.32	29.27	32.42	32.01	36.76	37.59	34.89	35.54	21.9375	21.375	19.375	18.4375	17.9375	17.625	17.25	16.9375	16.375	16	15.75	3.576	7.893
2025/4/19 20:00	23.74	31.59	33.14	30.13	32.84	32.12	36.82	37.61	34.89	35.54	20.125	21	19.5625	18.5625	18	17.625	17.25	16.9375	16.3125	16.0625	15.75	3.534	0.063
2025/4/19 21:00	24.44	32.28	33.66	30.72	33.42	32.62	37.08	37.67	34.92	35.58	18.75	20.5	19.6875	18.6875	18.0625	17.625	17.25	16.9375	16.375	16.0625	15.75	3.504	0.027
2025/4/19 22:00	24.93	32.76	34.07	31.1	33.76	33.07	37.4	37.93	35.1	35.67	17.6875	19.9375	19.6875	18.875	18.1875	17.6875	17.25	16.9375	16.375	16.0625	15.75	3.474	0.018
2025/4/19 23:00	25.25	33.02	34.37	31.36	33.96	33.35	37.74	38.21	35.48	35.82	16.875	19.375	19.625	19	18.3125	17.75	17.3125	17	16.375	16.0625	15.75	3.45	0.018
2025/4/20 0:00	25.46	33.15	34.56	31.53	34.07	33.46	38	38.36	35.84	35.97	16.125	18.875	19.4375	19.0625	18.375	17.8125	17.375	17	16.4375	16.0625	15.8125	3.432	0.018
2025/4/20 1:00	25.63	33.27	34.69	31.65	34.13	33.52	38.14	38.37	36.08	36.08	15.5625	18.375	19.25	19.0625	18.5	17.875	17.375	17.0625	16.4375	16.125	15.8125	3.42	0.009
2025/4/20 2:00	25.76	33.36	34.77	31.71	34.18	33.55	38.19	38.39	36.2	36.14	14.9375	17.9375	19.0625	19.0625	18.5625	17.9375	17.5	17.0625	16.5	16.1875	15.875	3.402	0.009
2025/4/20 3:00	25.89	33.44	34.84	31.78	34.21	33.57	38.21	38.4	36.31	36.19	14.5	17.5	18.8125	19	18.5625	18.0625	17.5	17.1875	16.5	16.1875	15.9375	3.39	0.009
2025/4/20 4:00	25.97	33.49	34.88	31.82	34.25	33.59	38.21	38.43	36.49	36.24	14.0625	17.0625	18.5625	18.9375	18.625	18.125	17.5625	17.1875	16.5625	16.25	15.9375	3.384	0.009
2025/4/20 4:59	26.02	33.54	34.93	31.84	34.27	33.61	38.22	38.42	36.52	36.27	13.875	16.8125	18.375	18.8125	18.625	18.125	17.625	17.25	16.625	16.3125	16	3.378	0.009
2025/4/20 5:59	26.08	33.59	35	31.87	34.27	33.6	38.22	38.42	36.52	36.29	13.5625	16.5	18.125	18.6875	18.5625	18.1875	17.6875	17.3125	16.6875	16.375	16.0625	3.36	5.778
2025/4/20 6:59	26.1	33.65	35.08	31.88	34.28	33.6	38.22	38.43	36.51	36.28	14.125	16.375	17.875	18.5625	18.5625	18.1875	17.75	17.375	16.75	16.4375	16.125	3.462	5.958
2025/4/20 9:00	24.19	32.29	33.8	31.15	33.88	33.31	37.96	38.38	36.2	36.21	18.5	16.625	17.5625	18.3125	18.4375	18.1875	17.8125	17.4375	16.8125	16.5	16.1875	3.552	10.566
2025/4/20 10:00	23.7	31.85	33.49	30.86	33.69	33.14	37.75	38.33	35.9	36.13	21.0625	17.1875	17.5625	18.1875	18.3125	18.125	17.8125	17.4375	16.875	16.5	16.25	3.564	10.413
2025/4/20 10:59	23.38	31.63	33.32	30.69	33.57	33.02	37.66	38.18	35.71	36.06	22.9375	17.9375	17.5625	18.125	18.3125	18.125	17.8125	17.4375	16.875	16.5625	16.25	3.576	10.323
2025/4/20 11:59	23.13	31.46	33.22	30.57	33.48	32.92	37.55	38.1	35.6	36.01	24.5625	18.75	17.6875	18.0625	18.25	18.125	17.8125	17.5	16.875	16.5625	16.25	3.576	10.287
2025/4/20 12:59	22.92	31.33	33.14	30.49	33.41	32.84	37.51	38.08	35.53	35.95	25.4375	19.5	17.875	18	18.125	18.0625	17.8125	17.5	16.875	16.625	16.3125	3.582	10.242
2025/4/20 13:59	22.74	31.21	33.06	30.4	33.34	32.79	37.46	38.03	35.48	35.91	26	20.1875	18.1875	18.0625	18.125	18.0625	17.75	17.5	16.9375	16.625	16.3125	3.582	10.422
2025/4/20 15:00	22.58	31.12	33.02	30.34	33.29	32.74	37.4	38.02	35.43	35.89	26.5625	20.8125	18.4375	18.0625	18.125	18	17.75	17.4375	16.9375	16.625	16.3125	3.582	10.35
2025/4/20 16:00	22.44	31.03	32.95	30.29	33.24	32.7	37.34	38	35.4	35.86	26.4375	21.375	18.75	18.1875	18.0625	17.9375	17.75	17.5	16.9375	16.625	16.375	3.582	10.431
2025/4/20 16:59	22.31	30.94	32.9	30.24	33.19	32.67	37.33	37.97	35.37	35.84	25.4375	21.6875	19.0625	18.3125	18.0625	17.9375	17.6875	17.4375	16.9375	16.625	16.375	3.588	10.296
2025/4/20 17:59	22.21	30.85	32.85	30.19	33.16	32.63	37.29	37.96	35.35	35.83	24.0625	21.8125	19.375	18.4375	18.0625	17.875	17.6875	17.4375	16.9375	16.625	16.375	3.582	9.882
2025/4/20 18:59	22.13	30.79	32.81	30.14	33.13	32.61	37.27	37.94	35.33	35.8	22.75	21.6875	19.5625	18.5625	18.125	17.875	17.6875	17.4375	16.9375	16.625	16.375	3.576	6.777
2025/4/20 19:59	22.08	30.71	32.76	30.1	33.1	32.58	37.25	37.94	35.3	35.8	21.8125	21.4375	19.75	18.6875	18.1875	17.875	17.625	17.4375	16.9375	16.625	16.375	3.534	0.063
2025/4/20 21:00	22.04	30.67	32.73	30.07	33.08	32.56	37.23	37.9	35.29	35.79	21.1875	21.1875	19.8125	18.8125	18.25	17.875	17.625	17.4375	16.9375	16.625	16.375	3.498	0.036
2025/4/20 22:00	22.01	30.61	32.7	30.03	33.04	32.54	37.23	37.89	35.28	35.77	20.75	20.875	19.875	18.9375	18.3125	17.9375	17.625	17.375	16.9375	16.625	16.375	3.474	0.027
2025/4/20 22:59	21.98	30.58	32.67	29.99	33.01	32.52	37.21	37.87	35.25	35.76	20.375	20.6875	19.875	19	18.375	17.9375	17.625	17.4375	16.9375	16.6875	16.375	3.45	0.018
2025/4/20 23:59	21.95	30.55	32.64	29.96	32.99	32.51	37.2	37.86	35.23	35.76	20.125	20.4375	19.875	19.0625	18.4375	17.9375	17.625	17.375	16.9375	16.6875	16.375	3.432	0.018
2025/4/21 0:59	21.94	30.53	32.61	29.94	32.97	32.49	37.18	37.86	35.24	35.75	19.625	20.25	19.8125	19.125	18.5	18	17.625	17.375	16.9375	16.625	16.4375	3.42	0.018
2025/4/21 2:00	21.9	30.49	32.58	29.91	32.95	32.48	37.18	37.85	35.22	35.75	19.1875	20.0625	19.75	19.1875	18.5	18	17.625	17.4375	16.9375	16.6875	16.375	3.402	0.009
2025/4/21 3:00	21.87	30.48	32.57	29.88	32.92	32.45	37.16	37.83	35.2	35.72	18.75	19.8125	19.6875	19.1875	18.5625	18.0625	17.625	17.375	16.9375	16.625	16.4375	3.39	0.009
2025/4/21 4:00	21.85	30.45	32.54	29.85	32.92	32.44	37.16	37.81	35.19	35.73	18.375	19.5625	19.625	19.1875	18.625	18.0625	17.6875	17.375	16.9375	16.6875	16.375	3.384	0.009
2025/4/21 4:59	21.83	30.43	32.52	29.83	32.9	32.42	37.14	37.81	35.18	35.71	18	19.3125	19.5	19.125	18.625	18.0625	17.6875	17.375	16.9375	16.6875	16.4375	3.378	0.009
2025/4/21 6:00	21.82	30.41	32.51	29.81	32.87	32.42	37.13	37.81	35.17	35.71	17.8125	19.125	19.375	19.1875	18.625	18.0625	17.6875	17.375	16.875	16.6875	16.4375	3.366	4.518
2025/4/21 6:59	21.81	30.39	32.5	29.8	32.86	32.4	37.12	37.79	35.17	35.7	17.75	18.9375	19.3125	19.125	18.625	18.125	17.6875	17.4375	16.9375	16.625	16.375	3.378	5.85
2025/4/21 7:59	21.78	30.38	32.49	29.77	32.84	32.39	37.11	37.8	35.15	35.7	18.0625	18.8125	19.1875	19.0625	18.6875	18.125	17.6875	17.4375	16.875	16.6875	16.4375	3.528	9.99
2025/4/21 8:59	21.76	30.36	32.47	29.75	32.83	32.37	37.09	37.79	35.15	35.7	18.375	18.75	19.125	19.0625	18.6875	18.1875	17.75	17.4375	16.875	16.6875	16.4375	3.552	10.071
2025/4/21 9:59	21.75	30.37	32.46	29.74	32.81	32.37	37.09	37.79	35.14	35.69	18.5	18.75	19	19	18.625	18.1875	17.75	17.4375	16.875	16.6875	16.4375	3.558	10.503
2025/4/21 11:00	21.73	30.34	32.45	29.73	32.8	32.36	37.08	37.77	35.13	35.69	19.9375	18.875	19	18.9375	18.625	18.1875	17.75	17.4375	16.9375	16.6875	16.4375	3.564	10.584
2025/4/21 12:00	21.71	30.34	32.44	29.71	32.79	32.35	37.07	37.77	35.13	35.69	21.75	19.1875	18.9375	18.9375	18.625	18.1875	17.75	17.4375	16.9375	16.6875	16.4375	3.57	10.431
2025/4/21 13:00	21.66	30.33	32.44	29.69	32.78	32.34	37.07	37.75	35.12	35.66	23.25	19.6875	19	18.875	18.625	18.1875	17.75	17.4375	16.9375	16.6875	16.4375	3.576	10.53
2025/4/21 14:00	21.61	30.34	32.44	29.69	32.77	32.33	37.06	37.75	35.1	35.66	24.75	20.25	19.0625	18.875	18.5625	18.1875	17.75	17.4375	16.9375	16.6875	16.4375	3.582	10.287
2025/4/21 14:59	21.57	30.32	32.44	29.68	32.77	32.32	37.05	37.74	35.1	35.66	26.375	20.875	19.25	18.875	18.5625	18.1875	17.75	17.4375	16.9375	16.6875	16.4375	3.582	10.305
2025/4/21 16:00	21.5	30.3	32.42	29.67	32.76	32.32	37.05	37.74	35.1	35.65	26.3125	21.5	19.4375	18.9375	18.5625	18.1875	17.75	17.4375	16.9375	16.6875	16.4375	3.582	10.161
2025/4/21 16:59	21.43	30.27	32.42	29.66	32.75	32.32	37.04	37.74	35.08	35.66	24.8125	21.875	19.625	18.9375	18.5625	18.1875	17.75	17.4375	16.9375	16.6875	16.4375	3.582	10.179
2025/4/21 18:00	21.39	30.23	32.4	29.66	32.74	32.31	37.03	37.73	35.09	35.65	23.5	21.875	19.875	19.0625	18.5625	18.125	17.75	17.5	16.9375	16.6875	16.4375	3.576	9.351
2025/4/21 19:00	21.35	30.21	32.38	29.64	32.74	32.31	37.02	37.73	35.08	35.65	22.4375	21.75	20.0625	19.125	18.5625	18.1875	17.75	17.5	16.9375	16.6875	16.4375	3.552	4.518
2025/4/21 20:00	21.32	30.16	32.37	29.63	32.72	32.29	37.03	37.73	35.08	35.65	21.5	21.5	20.125	19.25	18.625	18.1875	17.8125	17.5	16.9375	16.6875	16.4375	3.516	0.054
2025/4/21 21:00	21.31	30.13	32.35	29.61	32.72	32.3	37.03	37.73	35.07	35.65	20.875	21.25	20.1875	19.3125	18.6875	18.1875	17.75	17.5	16.9375	16.6875	16.4375	3.486	0.027
2025/4/21 22:00	21.28	30.11	32.33	29.61	32.71	32.29	37.02	37.73	35.08	35.65	20.5	21	20.1875	19.375	18.6875	18.1875	17.75	17.5	16.9375	16.6875	16.4375	3.462	0.027
2025/4/21 23:00	21.27	30.09	32.31	29.59	32.71	32.28	37.02	37.73	35.07	35.65	20	20.75	20.1875	19.4375	18.75	18.1875	17.8125	17.5	16.9375	16.6875	16.4375	3.444	0.018
2025/4/22 0:00	21.26	30.06	32.29	29.58	32.69	32.27	37.01	37.72	35.07	35.65	19.25	20.4375	20.125	19.5	18.8125	18.25	17.8125	17.5	16.9375	16.6875	16.4375	3.426	0.018
2025/4/22 1:00	21.25	30.06	32.28	29.57	32.69	32.27	37.01	37.72	35.06	35.64	18.6875	20.1875	20.0625	19.5	18.8125	18.25	17.8125	17.5	16.9375	16.6875	16.5	3.408	0.009
2025/4/22 2:00	21.24	30.04	32.26	29.55	32.69	32.26	36.99	37.72	35.06	35.65	18	19.875	19.9375	19.5	18.875	18.25	17.8125	17.5	16.9375	16.6875	16.4375	3.396	0.009
2025/4/22 3:00	21.23	29.99	32.26	29.53	32.66	32.25	36.99	37.72	35.06	35.65	17.4375	19.5625	19.8125	19.4375	18.875	18.3125	17.8125	17.5	16.9375	16.6875	16.4375	3.39	0.009
2025/4/22 3:59	21.23	30	32.24	29.52	32.66	32.25	36.99	37.71	35.05	35.65	17.1875	19.25	19.6875	19.4375	18.875	18.3125	17.8125	17.5	16.9375	16.6875	16.4375	3.378	0.009
2025/4/22 5:00	21.23	29.99	32.22	29.51	32.66	32.24	36.99	37.7	35.05	35.63	16.5625	19	19.5625	19.4375	18.9375	18.375	17.875	17.5	17	16.6875	16.5	3.372	0.009
2025/4/22 5:59	21.23	29.97	32.2	29.49	32.63	32.23	36.99	37.71	35.05	35.63	16.125	18.625	19.4375	19.375	18.9375	18.375	17.875	17.5	16.9375	16.6875	16.5	3.36	5.706
2025/4/22 6:59	21.23	29.99	32.2	29.49	32.62	32.23	36.98	37.7	35.04	35.64	16.375	18.4375	19.3125	19.3125	18.875	18.375	17.875	17.5	17	16.75	16.4375	3.432	5.922
2025/4/22 8:00	21.23	29.98	32.2	29.48	32.62	32.22	36.97	37.7	35.03	35.64	17.125	18.3125	19.1875	19.25	18.875	18.375	17.875	17.5625	17	16.75	16.5	3.522	10.701
2025/4/22 8:59	21.21	29.96	32.2	29.46	32.61	32.21	36.96	37.7	35.03	35.63	18.625	18.3125	19	19.1875	18.875	18.375	17.875	17.5625	17	16.75	16.5	3.552	10.71
2025/4/22 10:00	21.18	29.96	32.19	29.46	32.6	32.21	36.95	37.68	35.02	35.63	20.0625	18.5625	18.9375	19.125	18.8125	18.375	17.875	17.5625	17	16.75	16.5	3.564	10.638
2025/4/22 11:00	21.14	29.97	32.19	29.45	32.6	32.2	36.95	37.68	35.02	35.63	22.1875	18.9375	18.875	19	18.8125	18.375	17.875	17.5625	17	16.75	16.5	3.576	10.413
2025/4/22 12:00	21.08	29.98	32.18	29.43	32.6	32.19	36.94	37.67	35.01	35.63	24.375	19.5625	18.875	19	18.75	18.375	17.9375	17.5625	17	16.75	16.5	3.576	10.323
2025/4/22 13:00	21.02	29.96	32.19	29.43	32.59	32.18	36.94	37.66	35.01	35.62	25.875	20.25	19	18.9375	18.75	18.375	17.9375	17.5625	17	16.75	16.5	3.582	10.233
2025/4/22 14:00	20.96	30	32.2	29.42	32.6	32.18	36.94	37.67	34.99	35.61	27.1875	21	19.1875	18.9375	18.75	18.3125	17.9375	17.5625	17	16.75	16.5	3.582	10.242
2025/4/22 15:00	20.9	29.99	32.21	29.43	32.59	32.17	36.93	37.67	34.99	35.61	27.6875	21.75	19.4375	18.9375	18.6875	18.3125	17.9375	17.5625	17	16.75	16.5	3.582	10.305
2025/4/22 16:00	20.82	29.9	32.19	29.41	32.59	32.17	36.93	37.65	34.99	35.61	27.0625	22.3125	19.6875	19	18.6875	18.3125	17.9375	17.5625	17.0625	16.75	16.5	3.582	10.386
2025/4/22 17:00	20.76	29.92	32.18	29.41	32.56	32.18	36.93	37.65	34.98	35.6	26.25	22.5625	20	19.125	18.6875	18.3125	17.875	17.5625	17.0625	16.75	16.5	3.582	10.404
2025/4/22 18:00	20.7	29.88	32.17	29.41	32.56	32.16	36.92	37.65	34.98	35.59	24.625	22.625	20.25	19.1875	18.6875	18.3125	17.9375	17.5625	17.0625	16.8125	16.5625	3.582	10.062
2025/4/22 19:00	20.63	29.85	32.15	29.4	32.56	32.17	36.92	37.65	34.98	35.61	22.3125	22.4375	20.4375	19.3125	18.75	18.3125	17.875	17.5625	17.0625	16.8125	16.5	3.576	7.506
2025/4/22 20:00	20.6	29.8	32.13	29.4	32.56	32.16	36.91	37.65	34.96	35.6	20.5625	21.9375	20.5625	19.4375	18.75	18.3125	17.9375	17.625	17.0625	16.8125	16.5	3.534	0.072
2025/4/22 21:00	20.57	29.77	32.11	29.38	32.55	32.15	36.9	37.65	34.96	35.59	19.5	21.4375	20.5625	19.5625	18.8125	18.3125	17.9375	17.5625	17.0625	16.8125	16.5625	3.504	0.036
2025/4/22 22:00	20.56	29.75	32.1	29.37	32.55	32.15	36.9	37.65	34.96	35.6	18.8125	20.9375	20.5625	19.625	18.875	18.3125	17.9375	17.5625	17.0625	16.8125	16.5	3.474	0.027
2025/4/22 23:00	20.54	29.74	32.08	29.35	32.54	32.14	36.9	37.65	34.96	35.59	18.375	20.5	20.4375	19.6875	18.9375	18.3125	17.9375	17.625	17.0625	16.8125	16.5625	3.45	0.018
2025/4/23 0:00	20.53	29.72	32.05	29.34	32.53	32.14	36.9	37.65	34.96	35.59	17.9375	20.125	20.3125	19.75	19	18.375	17.9375	17.5625	17.0625	16.8125	16.5625	3.432	0.018
2025/4/23 1:00	20.53	29.7	32.04	29.33	32.53	32.14	36.89	37.65	34.95	35.58	17.5	19.6875	20.125	19.6875	19	18.4375	17.9375	17.625	17.0625	16.8125	16.5625	3.42	0.018
2025/4/23 2:00	20.51	29.67	32.02	29.31	32.53	32.13	36.89	37.64	34.95	35.58	16.75	19.3125	20	19.6875	19.0625	18.4375	17.9375	17.625	17.0625	16.8125	16.5625	3.402	0.009
2025/4/23 3:00	20.51	29.65	31.99	29.3	32.5	32.13	36.89	37.64	34.95	35.57	15.8125	18.875	19.8125	19.625	19.0625	18.4375	17.9375	17.625	17.0625	16.8125	16.5625	3.396	0.009
2025/4/23 4:00	20.51	29.64	31.97	29.27	32.48	32.11	36.89	37.64	34.94	35.57	15	18.4375	19.625	19.5625	19.0625	18.5	18	17.625	17.0625	16.8125	16.5625	3.384	0.009
2025/4/23 5:00	20.51	29.63	31.97	29.26	32.48	32.11	36.87	37.64	34.94	35.57	14.75	18.0625	19.4375	19.5	19.0625	18.5	18	17.625	17.0625	16.8125	16.5625	3.378	0.009
2025/4/23 6:00	20.5	29.63	31.96	29.25	32.47	32.1	36.87	37.64	34.94	35.57	14.6875	17.8125	19.25	19.375	19.0625	18.5	18	17.625	17.0625	16.8125	16.5625	3.36	5.778
2025/4/23 7:00	20.5	29.63	31.96	29.24	32.47	32.09	36.87	37.63	34.94	35.57	15.0625	17.625	19.0625	19.3125	19	18.5	18	17.625	17.125	16.8125	16.5625	3.468	5.949
2025/4/23 8:00	20.5	29.63	31.96	29.23	32.46	32.09	36.87	37.62	34.93	35.57	16.5625	17.625	18.875	19.25	19	18.5	18	17.625	17.125	16.8125	16.5625	3.522	10.737
2025/4/23 9:00	20.48	29.6	31.96	29.23	32.46	32.08	36.84	37.61	34.93	35.57	19	17.75	18.75	19.125	18.9375	18.5	18.0625	17.6875	17.125	16.8125	16.5625	3.552	10.638
2025/4/23 10:00	20.46	29.65	31.97	29.22	32.45	32.07	36.84	37.62	34.92	35.56	21.75	18.25	18.625	19	18.9375	18.5	18.0625	17.6875	17.125	16.8125	16.5625	3.564	10.359
2025/4/23 11:00	20.41	29.65	31.97	29.23	32.45	32.07	36.84	37.62	34.92	35.56	24.3125	18.9375	18.625	18.9375	18.875	18.5	18.0625	17.6875	17.125	16.8125	16.5625	3.576	10.215
2025/4/23 12:00	20.37	29.66	31.98	29.23	32.45	32.06	36.84	37.61	34.9	35.56	26.5	19.75	18.6875	18.875	18.8125	18.4375	18.0625	17.6875	17.125	16.875	16.5625	3.582	10.053
2025/4/23 13:00	20.31	29.65	31.98	29.22	32.45	32.07	36.84	37.61	34.9	35.55	28.4375	20.6875	18.875	18.8125	18.75	18.4375	18	17.6875	17.125	16.875	16.625	3.582	9.972
2025/4/23 14:00	20.24	29.65	31.98	29.22	32.44	32.06	36.83	37.6	34.91	35.54	29.6875	21.6875	19.125	18.875	18.6875	18.4375	18	17.6875	17.125	16.8125	16.625	3.582	10.035
2025/4/23 15:00	20.18	29.64	31.98	29.23	32.45	32.05	36.82	37.61	34.89	35.54	30	22.5	19.4375	18.875	18.6875	18.375	18.0625	17.6875	17.125	16.875	16.625	3.582	10.242
2025/4/23 16:00	20.13	29.63	31.99	29.22	32.45	32.06	36.82	37.6	34.89	35.53	29.625	23.125	19.8125	18.9375	18.6875	18.375	18	17.6875	17.125	16.875	16.625	3.588	10.197
2025/4/23 17:00	20.07	29.6	31.98	29.22	32.45	32.04	36.82	37.61	34.89	35.54	28.3125	23.5	20.1875	19.0625	18.6875	18.3125	18	17.6875	17.125	16.875	16.625	3.588	10.017
2025/4/23 18:00	20	29.58	31.96	29.21	32.43	32.04	36.82	37.6	34.89	35.54	26.4375	23.5625	20.5	19.25	18.75	18.375	18	17.6875	17.125	16.875	16.625	3.582	9.846
2025/4/23 19:00	19.94	29.53	31.94	29.21	32.44	32.04	36.81	37.59	34.89	35.54	24.25	23.3125	20.75	19.375	18.75	18.3125	18	17.6875	17.1875	16.875	16.625	3.576	7.866
2025/4/23 20:00	19.91	29.49	31.93	29.21	32.43	32.03	36.81	37.59	34.89	35.54	22.5	22.875	20.9375	19.5	18.8125	18.375	18	17.6875	17.1875	16.875	16.625	3.534	0.081
2025/4/23 21:00	19.88	29.48	31.89	29.2	32.43	32.03	36.81	37.59	34.88	35.54	21.3125	22.375	20.9375	19.6875	18.875	18.375	18	17.6875	17.1875	16.875	16.625	3.504	0.036
2025/4/23 22:00	19.85	29.43	31.89	29.19	32.43	32.03	36.81	37.59	34.88	35.54	20.375	21.8125	20.9375	19.75	18.9375	18.375	18	17.6875	17.1875	16.875	16.625	3.474	0.027
2025/4/23 22:59	19.82	29.4	31.86	29.17	32.43	32.03	36.81	37.59	34.87	35.53	19.4375	21.3125	20.875	19.875	19	18.4375	18	17.6875	17.1875	16.9375	16.625	3.45	0.018
2025/4/23 23:59	19.82	29.39	31.82	29.16	32.41	32.02	36.8	37.59	34.87	35.53	18.6875	20.875	20.75	19.9375	19.125	18.4375	18	17.6875	17.1875	16.9375	16.625	3.432	0.018
2025/4/24 0:59	19.82	29.37	31.82	29.15	32.41	32.02	36.81	37.59	34.87	35.54	18.1875	20.5	20.625	19.9375	19.125	18.5	18	17.6875	17.1875	16.9375	16.625	3.42	0.009
2025/4/24 2:00	19.81	29.37	31.81	29.13	32.4	32.02	36.8	37.59	34.87	35.53	17.875	20.125	20.4375	19.9375	19.1875	18.5625	18	17.6875	17.1875	16.9375	16.625	3.408	0.009
2025/4/24 3:00	19.81	29.37	31.8	29.12	32.39	32.01	36.8	37.59	34.86	35.54	17.75	19.8125	20.25	19.9375	19.1875	18.5625	18.0625	17.6875	17.1875	16.9375	16.625	3.396	0.009
2025/4/24 4:00	19.8	29.36	31.79	29.12	32.39	32.01	36.79	37.59	34.87	35.53	16.9375	19.4375	20.125	19.875	19.25	18.5625	18.0625	17.75	17.1875	16.9375	16.6875	3.384	0.009
2025/4/24 4:59	19.79	29.34	31.78	29.11	32.37	32.02	36.8	37.59	34.86	35.53	16.3125	19.0625	19.9375	19.8125	19.25	18.625	18.0625	17.6875	17.1875	16.9375	16.6875	3.378	0.009
2025/4/24 5:59	19.78	29.33	31.78	29.1	32.37	31.99	36.78	37.59	34.87	35.54	15.75	18.625	19.75	19.6875	19.25	18.625	18.125	17.6875	17.1875	16.9375	16.6875	3.366	5.697
2025/4/24 6:59	19.76	29.33	31.76	29.08	32.36	31.99	36.78	37.57	34.86	35.54	15.5625	18.3125	19.5	19.625	19.1875	18.625	18.125	17.75	17.1875	16.9375	16.6875	3.426	5.913
2025/4/24 8:00	19.74	29.26	31.74	29.05	32.35	32	36.76	37.55	34.86	35.56	16.125	18.125	19.3125	19.5625	19.1875	18.625	18.125	17.75	17.1875	16.9375	16.6875	3.528	10.692
2025/4/24 9:00	19.72	29.24	31.72	29.04	32.34	31.99	36.76	37.54	34.85	35.54	17.875	18.0625	19.1875	19.5	19.1875	18.625	18.125	17.75	17.25	16.9375	16.6875	3.546	10.728
2025/4/24 10:00	19.68	29.29	31.75	29.06	32.34	31.98	36.78	37.57	34.86	35.53	19.75	18.3125	19.0625	19.375	19.125	18.625	18.125	17.75	17.1875	16.9375	16.6875	3.564	10.629
2025/4/24 10:59	19.64	29.3	31.75	29.05	32.34	31.98	36.78	37.57	34.85	35.53	21.875	18.75	19	19.25	19.125	18.625	18.125	17.75	17.1875	16.9375	16.6875	3.57	10.53
2025/4/24 11:59	19.61	29.27	31.73	29.03	32.33	31.97	36.75	37.55	34.85	35.54	23.75	19.3125	19	19.1875	19.0625	18.625	18.1875	17.75	17.25	16.9375	16.6875	3.576	10.62
2025/4/24 12:59	19.55	29.26	31.74	29.03	32.33	31.96	36.75	37.54	34.83	35.53	24.6875	19.9375	19.0625	19.125	19	18.625	18.1875	17.8125	17.25	17	16.6875	3.582	10.53
2025/4/24 14:00	19.52	29.24	31.72	29.03	32.31	31.95	36.73	37.53	34.84	35.53	25.9375	20.625	19.1875	19.0625	18.9375	18.625	18.1875	17.8125	17.25	16.9375	16.6875	3.582	10.521
2025/4/24 15:00	19.48	29.27	31.74	29.04	32.32	31.95	36.75	37.55	34.82	35.52	26.5625	21.25	19.375	19.0625	18.9375	18.5625	18.125	17.8125	17.25	17	16.6875	3.582	10.449
2025/4/24 16:00	19.44	29.24	31.73	29.03	32.31	31.95	36.72	37.54	34.82	35.53	26.5625	21.75	19.5625	19.125	18.875	18.5625	18.125	17.8125	17.25	17	16.6875	3.582	10.566
2025/4/24 16:59	19.39	29.21	31.72	29.02	32.31	31.95	36.72	37.52	34.82	35.51	25.875	22.125	19.875	19.1875	18.875	18.5625	18.1875	17.8125	17.25	17	16.75	3.582	10.467
2025/4/24 17:59	19.35	29.2	31.71	29.02	32.32	31.94	36.72	37.53	34.82	35.53	24.4375	22.25	20.0625	19.25	18.875	18.5	18.125	17.8125	17.25	16.9375	16.75	3.582	10.197
2025/4/24 18:59	19.3	29.17	31.7	29.01	32.31	31.94	36.71	37.53	34.82	35.53	21.875	22	20.1875	19.3125	18.875	18.5	18.125	17.8125	17.25	17	16.75	3.576	7.875
2025/4/24 20:00	19.27	29.11	31.67	28.99	32.31	31.93	36.71	37.52	34.82	35.47	19.8125	21.5	20.3125	19.4375	18.9375	18.5	18.125	17.8125	17.25	17	16.75	3.54	0.063
2025/4/24 21:00	19.22	29.08	31.64	28.98	32.31	31.94	36.71	37.52	34.81	35.47	18.375	20.9375	20.3125	19.5	18.9375	18.5	18.125	17.8125	17.25	17	16.75	3.504	0.027
2025/4/24 22:00	19.23	29.07	31.62	28.97	32.3	31.93	36.71	37.53	34.81	35.46	17.25	20.375	20.25	19.5625	19	18.5	18.125	17.8125	17.25	17	16.75	3.48	0.018
2025/4/24 22:59	19.22	29.1	31.6	28.97	32.29	31.92	36.71	37.54	34.82	35.45	16.125	19.6875	20.125	19.625	19.0625	18.5625	18.125	17.8125	17.25	17	16.75	3.456	0.018
2025/4/24 23:59	19.23	29.08	31.59	28.95	32.27	31.91	36.72	37.55	34.81	35.45	15.1875	19.0625	20	19.625	19.0625	18.5625	18.125	17.8125	17.25	17	16.75	3.438	0.018
2025/4/25 0:59	19.24	29.08	31.56	28.92	32.26	31.91	36.71	37.53	34.82	35.46	14.3125	18.4375	19.75	19.625	19.125	18.5625	18.125	17.8125	17.3125	17	16.75	3.426	0.009
2025/4/25 2:00	19.24	29.06	31.56	28.91	32.24	31.89	36.71	37.53	34.81	35.45	13.625	17.875	19.5625	19.5625	19.125	18.5625	18.125	17.8125	17.3125	17	16.75	3.414	0.009
2025/4/25 3:00	19.25	29.06	31.55	28.9	32.21	31.89	36.7	37.54	34.8	35.44	13.0625	17.375	19.3125	19.5	19.0625	18.625	18.125	17.8125	17.25	17.0625	16.75	3.396	0.009
2025/4/25 4:00	19.24	29.04	31.55	28.88	32.21	31.88	36.7	37.52	34.8	35.45	12.5625	16.875	19.0625	19.375	19.125	18.625	18.125	17.8125	17.3125	17.0625	16.75	3.39	0.009
2025/4/25 5:00	19.23	29.04	31.53	28.87	32.2	31.86	36.69	37.51	34.79	35.43	12.125	16.5	18.8125	19.3125	19.0625	18.625	18.1875	17.8125	17.3125	17	16.8125	3.384	0.009
2025/4/25 6:00	19.23	29.03	31.53	28.87	32.19	31.86	36.69	37.52	34.79	35.43	12	16.1875	18.5625	19.1875	19	18.625	18.1875	17.8125	17.3125	17.0625	16.8125	3.366	5.85
2025/4/25 7:00	19.22	29.06	31.55	28.87	32.19	31.85	36.68	37.52	34.79	35.44	13.0625	16.25	18.375	19.0625	18.9375	18.625	18.1875	17.8125	17.3125	17	16.75	3.54	6.03
2025/4/25 8:00	19.2	29.07	31.56	28.87	32.21	31.85	36.67	37.51	34.79	35.42	15.6875	16.5	18.25	18.9375	18.9375	18.5625	18.1875	17.875	17.3125	17.0625	16.8125	3.528	10.674
2025/4/25 9:00	19.19	29.07	31.55	28.88	32.2	31.85	36.67	37.5	34.79	35.41	18.5	16.8125	18.125	18.875	18.875	18.5625	18.1875	17.875	17.3125	17.0625	16.8125	3.552	10.593
2025/4/25 10:00	19.16	29.07	31.56	28.88	32.2	31.85	36.66	37.5	34.77	35.41	21.375	17.4375	18.0625	18.75	18.8125	18.5625	18.1875	17.875	17.3125	17.0625	16.8125	3.564	10.413
2025/4/25 11:00	19.14	29.08	31.57	28.87	32.21	31.84	36.66	37.5	34.79	35.42	24.0625	18.25	18.0625	18.625	18.75	18.5	18.1875	17.875	17.3125	17.0625	16.8125	3.576	10.35
2025/4/25 12:00	19.09	29.09	31.57	28.88	32.21	31.85	36.66	37.5	34.77	35.4	26.25	19.1875	18.1875	18.5625	18.6875	18.5	18.125	17.875	17.3125	17.0625	16.8125	3.582	10.287
2025/4/25 13:00	19.04	29.07	31.58	28.88	32.2	31.85	36.66	37.49	34.77	35.4	28.0625	20.1875	18.375	18.5	18.625	18.4375	18.125	17.8125	17.3125	17.0625	16.8125	3.582	10.179
2025/4/25 14:00	19	29.04	31.58	28.88	32.2	31.85	36.63	37.49	34.77	35.41	29.3125	21.125	18.625	18.5	18.5625	18.4375	18.125	17.875	17.3125	17.0625	16.8125	3.582	10.188
2025/4/25 15:00	18.91	29.07	31.59	28.88	32.2	31.84	36.63	37.49	34.76	35.4	29.8125	22	19	18.5625	18.5625	18.375	18.125	17.875	17.3125	17.0625	16.8125	3.582	10.314
2025/4/25 16:00	18.88	29.06	31.59	28.88	32.2	31.84	36.63	37.49	34.76	35.39	29.5	22.6875	19.375	18.625	18.5	18.375	18.125	17.875	17.3125	17.0625	16.8125	3.582	10.395
2025/4/25 17:00	18.84	28.99	31.56	28.88	32.21	31.84	36.63	37.46	34.75	35.4	28.25	23.125	19.75	18.75	18.5	18.3125	18.0625	17.8125	17.3125	17.0625	16.8125	3.582	10.35
2025/4/25 18:00	18.8	28.98	31.56	28.88	32.21	31.84	36.62	37.47	34.75	35.39	26.5	23.1875	20.0625	18.9375	18.5625	18.3125	18.0625	17.875	17.3125	17.0625	16.8125	3.582	10.044
2025/4/25 19:00	18.74	28.92	31.54	28.89	32.21	31.84	36.63	37.49	34.75	35.39	24.4375	23	20.375	19.125	18.5625	18.3125	18.0625	17.8125	17.3125	17.0625	16.8125	3.576	8.325
2025/4/25 20:00	18.73	28.95	31.54	28.88	32.21	31.82	36.63	37.49	34.75	35.39	22.6875	22.625	20.5	19.25	18.625	18.3125	18.0625	17.8125	17.3125	17.0625	16.8125	3.54	0.081
2025/4/25 21:00	18.7	28.93	31.53	28.87	32.21	31.82	36.63	37.49	34.75	35.39	21.625	22.125	20.5625	19.375	18.6875	18.3125	18.0625	17.8125	17.3125	17.0625	16.8125	3.504	0.036
2025/4/25 22:00	18.68	28.9	31.5	28.86	32.2	31.82	36.62	37.47	34.75	35.38	20.8125	21.6875	20.5625	19.5	18.75	18.3125	18.0625	17.8125	17.375	17.0625	16.875	3.48	0.027
2025/4/25 23:00	18.66	28.88	31.47	28.85	32.19	31.81	36.62	37.47	34.75	35.38	20.1875	21.25	20.5625	19.625	18.875	18.375	18.0625	17.8125	17.3125	17.0625	16.875	3.456	0.018
2025/4/26 0:00	18.66	28.85	31.47	28.84	32.18	31.81	36.62	37.49	34.75	35.38	19.625	20.875	20.5	19.625	18.9375	18.4375	18.0625	17.8125	17.3125	17.0625	16.875	3.438	0.018
2025/4/26 1:00	18.65	28.85	31.47	28.84	32.17	31.81	36.63	37.47	34.74	35.37	19.1875	20.5625	20.375	19.6875	18.9375	18.4375	18.0625	17.8125	17.3125	17.0625	16.875	3.426	0.018
2025/4/26 2:00	18.63	28.84	31.45	28.84	32.17	31.81	36.62	37.47	34.73	35.38	18.8125	20.25	20.25	19.6875	19	18.4375	18.0625	17.8125	17.3125	17.125	16.875	3.408	0.018
2025/4/26 3:00	18.63	28.83	31.45	28.82	32.16	31.81	36.62	37.47	34.74	35.38	18.4375	19.9375	20.125	19.6875	19.0625	18.5	18.0625	17.8125	17.3125	17.0625	16.875	3.402	0.009
2025/4/26 4:00	18.62	28.81	31.43	28.82	32.16	31.81	36.61	37.47	34.73	35.38	18.0625	19.6875	20	19.625	19.0625	18.5	18.0625	17.75	17.3125	17.125	16.875	3.39	0.009
2025/4/26 5:00	18.61	28.8	31.42	28.8	32.14	31.8	36.62	37.46	34.72	35.37	17.625	19.4375	19.875	19.625	19.125	18.5625	18.125	17.8125	17.3125	17.125	16.875	3.384	0.009
2025/4/26 6:00	18.61	28.78	31.42	28.79	32.16	31.8	36.61	37.47	34.72	35.37	17.25	19.1875	19.75	19.5625	19.125	18.5625	18.125	17.8125	17.3125	17.125	16.875	3.366	5.787
2025/4/26 7:00	18.61	28.79	31.41	28.79	32.14	31.79	36.61	37.46	34.73	35.37	17.625	19	19.5625	19.5	19.0625	18.5625	18.125	17.8125	17.3125	17.0625	16.875	3.546	6.003
2025/4/26 8:00	18.6	28.79	31.4	28.78	32.13	31.78	36.61	37.46	34.72	35.37	19.375	18.9375	19.4375	19.4375	19.125	18.5625	18.1875	17.8125	17.3125	17.125	16.875	3.528	10.458
2025/4/26 9:00	18.6	28.78	31.4	28.78	32.13	31.78	36.6	37.46	34.72	35.37	21.4375	19.1875	19.375	19.375	19.0625	18.625	18.1875	17.8125	17.3125	17.0625	16.875	3.552	10.449
2025/4/26 10:00	18.58	28.78	31.4	28.76	32.13	31.78	36.58	37.45	34.71	35.36	24.0625	19.6875	19.375	19.375	19.0625	18.625	18.1875	17.875	17.375	17.125	16.875	3.564	10.269
2025/4/26 11:00	18.56	28.8	31.39	28.77	32.12	31.77	36.58	37.45	34.71	35.36	26.5	20.4375	19.375	19.3125	19.0625	18.5625	18.1875	17.8125	17.3125	17.125	16.875	3.576	10.242
2025/4/26 12:00	18.52	28.8	31.39	28.77	32.11	31.77	36.56	37.44	34.7	35.35	28.125	21.25	19.5	19.3125	19	18.625	18.1875	17.875	17.375	17.125	16.9375	3.576	10.143
2025/4/26 13:00	18.48	28.79	31.41	28.76	32.11	31.76	36.58	37.44	34.7	35.35	29.8125	22.125	19.75	19.3125	19	18.625	18.1875	17.8125	17.375	17.125	16.875	3.582	10.233
2025/4/26 14:00	18.42	28.78	31.39	28.76	32.11	31.76	36.55	37.44	34.7	35.35	29.6875	22.9375	20	19.3125	19	18.625	18.1875	17.875	17.375	17.125	16.875	3.582	10.44
2025/4/26 15:00	18.35	28.76	31.39	28.77	32.11	31.76	36.56	37.44	34.69	35.36	29.9375	23.5	20.3125	19.375	19	18.625	18.1875	17.875	17.375	17.125	16.875	3.582	10.143
2025/4/26 16:00	18.31	28.74	31.39	28.77	32.11	31.76	36.55	37.44	34.69	35.35	29.6875	23.875	20.625	19.5	19	18.5625	18.1875	17.875	17.375	17.125	16.875	3.582	10.341
2025/4/26 17:00	18.27	28.73	31.38	28.76	32.11	31.76	36.55	37.43	34.69	35.35	28.5625	24.125	20.875	19.625	19.0625	18.5625	18.1875	17.875	17.375	17.125	16.9375	3.582	10.269
2025/4/26 18:00	18.23	28.71	31.37	28.76	32.11	31.75	36.55	37.43	34.69	35.36	27.0625	24.125	21.1875	19.8125	19.0625	18.5625	18.1875	17.875	17.375	17.125	16.875	3.582	9.945
2025/4/26 19:00	18.17	28.67	31.35	28.75	32.11	31.75	36.55	37.44	34.69	35.35	25.3125	23.875	21.375	19.9375	19.125	18.625	18.1875	17.875	17.375	17.125	16.9375	3.576	8.064
2025/4/26 20:00	18.17	28.64	31.35	28.75	32.1	31.75	36.54	37.44	34.69	35.35	23.75	23.5	21.5	20.0625	19.1875	18.625	18.1875	17.875	17.375	17.125	16.875	3.54	0.081
2025/4/26 21:00	18.17	28.62	31.32	28.75	32.1	31.75	36.55	37.44	34.69	35.34	22.75	23.0625	21.5	20.1875	19.25	18.625	18.1875	17.875	17.375	17.125	16.9375	3.504	0.036
2025/4/26 22:00	18.11	28.6	31.31	28.73	32.1	31.73	36.55	37.43	34.68	35.34	22.125	22.625	21.5	20.25	19.375	18.6875	18.25	17.875	17.375	17.125	16.9375	3.48	0.027
2025/4/26 23:00	18.13	28.59	31.29	28.73	32.1	31.73	36.53	37.43	34.67	35.35	21.5	22.25	21.4375	20.375	19.4375	18.6875	18.25	17.9375	17.375	17.1875	16.9375	3.456	0.018
2025/4/27 0:00	18.11	28.57	31.28	28.72	32.09	31.74	36.53	37.43	34.69	35.34	20.875	21.875	21.3125	20.375	19.5	18.75	18.25	17.9375	17.4375	17.125	16.9375	3.438	0.018
2025/4/27 1:00	18.1	28.55	31.27	28.71	32.08	31.73	36.53	37.43	34.67	35.34	20.3125	21.5625	21.25	20.375	19.5	18.8125	18.25	17.9375	17.375	17.1875	16.9375	3.426	0.018
2025/4/27 2:00	18.1	28.53	31.25	28.7	32.07	31.72	36.53	37.43	34.68	35.34	19.5	21.1875	21.0625	20.4375	19.5625	18.8125	18.3125	17.9375	17.375	17.125	16.9375	3.408	0.009
2025/4/27 3:00	18.09	28.5	31.24	28.69	32.06	31.72	36.53	37.42	34.66	35.34	18.625	20.8125	20.9375	20.375	19.625	18.875	18.3125	17.9375	17.4375	17.1875	16.9375	3.396	0.009
2025/4/27 4:00	18.09	28.5	31.23	28.68	32.05	31.7	36.52	37.42	34.66	35.33	18.375	20.5	20.8125	20.375	19.625	18.875	18.375	17.9375	17.4375	17.1875	16.9375	3.39	0.009
2025/4/27 5:00	18.08	28.49	31.22	28.68	32.05	31.7	36.53	37.42	34.66	35.34	18.1875	20.1875	20.625	20.3125	19.625	18.9375	18.375	17.9375	17.4375	17.1875	16.9375	3.384	0.009
2025/4/27 6:00	18.08	28.48	31.21	28.66	32.04	31.7	36.51	37.42	34.66	35.33	17.8125	19.9375	20.5	20.25	19.625	18.9375	18.375	18	17.4375	17.1875	16.9375	3.366	5.76
2025/4/27 7:00	18.07	28.48	31.2	28.65	32.04	31.69	36.5	37.41	34.66	35.34	18.3125	19.75	20.3125	20.25	19.625	19	18.4375	18	17.4375	17.1875	16.9375	3.414	5.886
2025/4/27 8:00	18.07	28.47	31.2	28.65	32.04	31.68	36.51	37.42	34.66	35.33	19.5625	19.6875	20.1875	20.125	19.625	19	18.4375	18	17.4375	17.1875	16.9375	3.516	10.566
2025/4/27 9:00	18.06	28.43	31.19	28.63	32.02	31.68	36.49	37.4	34.66	35.33	21.5625	19.875	20.125	20.0625	19.625	19	18.4375	18.0625	17.5	17.1875	16.9375	3.552	10.359
2025/4/27 10:00	18	28.45	31.2	28.63	32.02	31.67	36.48	37.4	34.65	35.33	23.4375	20.25	20.0625	20	19.625	19	18.4375	18.0625	17.4375	17.1875	16.9375	3.564	10.413
2025/4/27 11:00	18.03	28.49	31.2	28.64	32.02	31.66	36.48	37.39	34.63	35.31	25.5	20.75	20.0625	19.9375	19.5625	19	18.4375	18.0625	17.5	17.25	17	3.576	10.449
2025/4/27 12:00	18	28.49	31.21	28.64	32.01	31.67	36.48	37.4	34.65	35.33	26.875	21.375	20.125	19.875	19.5625	19	18.5	18.0625	17.5	17.1875	16.9375	3.576	10.368
2025/4/27 13:00	17.97	28.49	31.2	28.63	32.01	31.66	36.49	37.4	34.63	35.32	26.125	21.9375	20.25	19.875	19.5625	19	18.5	18.0625	17.5	17.25	17	3.582	10.449
2025/4/27 14:00	17.95	28.45	31.2	28.63	32.01	31.66	36.46	37.4	34.63	35.31	23.875	22.125	20.4375	19.875	19.5	19	18.5	18.125	17.5	17.25	17	3.582	10.656
2025/4/27 15:00	17.88	28.44	31.18	28.62	32	31.65	36.46	37.39	34.63	35.31	23.8125	22.0625	20.5625	19.9375	19.5	19	18.5	18.125	17.5	17.25	17	3.582	10.008
2025/4/27 16:00	17.87	28.42	31.18	28.62	32	31.65	36.48	37.39	34.64	35.31	22.375	21.875	20.625	19.9375	19.5	19	18.5	18.125	17.5	17.25	17	3.576	10.485
2025/4/27 17:00	17.87	28.42	31.17	28.62	32	31.66	36.48	37.39	34.63	35.31	22.0625	21.6875	20.6875	20.0625	19.5	19	18.5	18.125	17.5625	17.25	17	3.576	10.224
2025/4/27 18:00	17.87	28.41	31.17	28.61	32	31.64	36.48	37.39	34.63	35.32	21.3125	21.4375	20.6875	20.0625	19.5	19	18.5625	18.125	17.5625	17.25	17	3.576	9.999
2025/4/27 19:00	17.85	28.39	31.16	28.61	31.99	31.66	36.46	37.39	34.62	35.32	20.375	21.1875	20.6875	20.0625	19.5	19	18.5	18.125	17.5625	17.3125	17	3.576	7.974
2025/4/27 20:00	17.81	28.36	31.14	28.61	31.99	31.64	36.48	37.39	34.63	35.32	19.375	20.875	20.625	20.125	19.5625	19	18.5625	18.125	17.5625	17.25	17	3.534	0.072
2025/4/27 21:00	17.81	28.35	31.13	28.6	31.99	31.65	36.46	37.4	34.62	35.31	18.6875	20.5	20.5	20.125	19.5625	19	18.5	18.125	17.5625	17.3125	17.0625	3.504	0.036
2025/4/27 22:00	17.79	28.33	31.12	28.59	31.97	31.63	36.48	37.39	34.62	35.32	18.1875	20.1875	20.4375	20.125	19.5625	19.0625	18.5	18.125	17.5625	17.3125	17	3.48	0.018
2025/4/27 22:59	17.73	28.31	31.09	28.57	31.98	31.64	36.46	37.39	34.62	35.32	17.25	19.75	20.25	20.0625	19.5625	19	18.5625	18.125	17.5625	17.3125	17	3.456	0.018
2025/4/27 23:59	17.79	28.28	31.07	28.56	31.96	31.63	36.46	37.4	34.62	35.31	16	19.3125	20.125	20.0625	19.5625	19.0625	18.5625	18.1875	17.5625	17.3125	17.0625	3.438	0.009
2025/4/28 0:59	17.8	28.28	31.05	28.53	31.94	31.62	36.44	37.39	34.62	35.31	15	18.75	19.9375	20	19.5625	19.0625	18.5625	18.1875	17.5625	17.3125	17.0625	3.426	0.009
2025/4/28 1:59	17.8	28.27	31.03	28.51	31.93	31.61	36.44	37.38	34.61	35.31	14.3125	18.25	19.75	19.9375	19.5625	19.0625	18.5625	18.1875	17.625	17.3125	17.0625	3.408	0.009
2025/4/28 3:00	17.8	28.26	31.03	28.5	31.91	31.6	36.44	37.37	34.61	35.31	13.75	17.8125	19.5625	19.8125	19.5625	19.0625	18.5625	18.1875	17.625	17.3125	17.0625	3.396	0.009
2025/4/28 4:00	17.81	28.24	31.03	28.48	31.91	31.6	36.44	37.37	34.6	35.31	13.25	17.375	19.375	19.75	19.5	19.0625	18.5625	18.1875	17.625	17.375	17.0625	3.39	0.009
2025/4/28 4:59	17.81	28.24	31.02	28.47	31.89	31.57	36.42	37.37	34.61	35.3	12.6875	16.9375	19.125	19.625	19.5	19	18.5625	18.1875	17.625	17.3125	17.0625	3.378	0.009
2025/4/28 5:59	17.81	28.25	31.02	28.46	31.88	31.56	36.43	37.37	34.59	35.3	12.625	16.625	18.875	19.5625	19.4375	19.0625	18.5625	18.1875	17.625	17.375	17.0625	3.366	5.85
2025/4/28 6:59	17.8	28.26	31.03	28.48	31.88	31.55	36.41	37.34	34.59	35.27	13.875	16.75	18.75	19.4375	19.375	19	18.5625	18.1875	17.625	17.3125	17.125	3.486	5.976
2025/4/28 8:00	17.79	28.27	31.05	28.49	31.9	31.56	36.42	37.37	34.59	35.29	16.5	16.9375	18.5625	19.3125	19.3125	19	18.5625	18.1875	17.625	17.375	17.125	3.528	10.71
2025/4/28 9:00	17.79	28.28	31.04	28.48	31.89	31.57	36.41	37.37	34.6	35.29	19.6875	17.3125	18.5	19.1875	19.3125	19	18.5625	18.1875	17.625	17.375	17.125	3.552	10.62
2025/4/28 10:00	17.76	28.29	31.05	28.48	31.9	31.56	36.39	37.36	34.58	35.28	22.875	18.0625	18.4375	19.0625	19.1875	18.9375	18.5625	18.25	17.625	17.375	17.0625	3.564	10.404
2025/4/28 10:59	17.76	28.31	31.07	28.49	31.89	31.56	36.4	37.35	34.59	35.29	25.625	19	18.5	19	19.125	18.9375	18.5625	18.25	17.6875	17.375	17.125	3.576	10.296
2025/4/28 11:59	17.77	28.33	31.08	28.49	31.91	31.57	36.4	37.36	34.59	35.3	27.6875	20	18.6875	18.9375	19.0625	18.875	18.5625	18.25	17.6875	17.375	17.125	3.576	10.305
2025/4/28 12:59	17.74	28.34	31.08	28.49	31.91	31.56	36.4	37.36	34.59	35.29	29.125	21	18.875	18.9375	19.0625	18.875	18.5625	18.1875	17.6875	17.375	17.125	3.582	10.233
2025/4/28 14:00	17.74	28.33	31.09	28.5	31.9	31.57	36.39	37.36	34.58	35.29	30.125	21.9375	19.1875	18.9375	19	18.8125	18.5	18.25	17.6875	17.4375	17.125	3.582	10.242
2025/4/28 15:00	17.73	28.32	31.08	28.51	31.89	31.56	36.39	37.35	34.58	35.28	30.6875	22.75	19.5625	19	18.9375	18.8125	18.5	18.25	17.6875	17.375	17.125	3.582	10.287
2025/4/28 15:59	17.72	28.31	31.08	28.51	31.9	31.56	36.39	37.35	34.58	35.29	30.625	23.4375	19.9375	19.125	18.9375	18.75	18.5	18.1875	17.6875	17.375	17.125	3.582	10.305
2025/4/28 16:59	17.66	28.3	31.09	28.51	31.9	31.55	36.39	37.35	34.56	35.28	29.75	23.875	20.3125	19.25	18.9375	18.75	18.5	18.1875	17.6875	17.4375	17.125	3.588	10.224
2025/4/28 17:59	17.67	28.29	31.07	28.51	31.92	31.55	36.39	37.35	34.56	35.28	28.125	24	20.6875	19.4375	19	18.6875	18.5	18.1875	17.6875	17.4375	17.125	3.588	9.819
2025/4/28 18:59	17.61	28.24	31.07	28.5	31.9	31.56	36.39	37.35	34.57	35.28	25.25	23.8125	20.9375	19.5625	19.0625	18.75	18.4375	18.1875	17.6875	17.4375	17.125	3.576	8.514
2025/4/28 20:00	17.61	28.2	31.04	28.51	31.91	31.56	36.39	37.35	34.56	35.29	23	23.375	21.125	19.75	19.0625	18.6875	18.4375	18.1875	17.6875	17.4375	17.125	3.54	0.09
2025/4/28 21:00	17.59	28.17	31.02	28.5	31.9	31.56	36.38	37.35	34.57	35.27	21.6875	22.8125	21.25	19.9375	19.1875	18.75	18.4375	18.1875	17.6875	17.375	17.1875	3.51	0.036
2025/4/28 22:00	17.59	28.16	31.01	28.48	31.9	31.56	36.38	37.34	34.56	35.27	20.6875	22.1875	21.25	20.0625	19.25	18.75	18.4375	18.1875	17.6875	17.4375	17.1875	3.48	0.027
2025/4/28 22:59	17.58	28.14	31	28.49	31.88	31.55	36.38	37.35	34.57	35.28	19.875	21.6875	21.125	20.125	19.3125	18.8125	18.4375	18.1875	17.6875	17.375	17.125	3.462	0.018
2025/4/28 23:59	17.58	28.13	30.97	28.47	31.89	31.55	36.38	37.35	34.55	35.27	18.9375	21.1875	21.0625	20.1875	19.375	18.8125	18.4375	18.125	17.6875	17.4375	17.1875	3.438	0.018
2025/4/29 0:59	17.57	28.1	30.95	28.46	31.89	31.54	36.38	37.34	34.55	35.27	17.6875	20.625	20.875	20.25	19.5	18.875	18.4375	18.125	17.6875	17.4375	17.1875	3.426	0.009
2025/4/29 2:00	17.58	28.09	30.93	28.44	31.87	31.54	36.36	37.34	34.55	35.26	16.8125	20.0625	20.6875	20.1875	19.5	18.875	18.4375	18.1875	17.6875	17.4375	17.1875	3.414	0.009
2025/4/29 3:00	17.57	28.08	30.92	28.42	31.86	31.53	36.36	37.34	34.55	35.26	16.4375	19.625	20.5	20.1875	19.5625	18.9375	18.5	18.1875	17.6875	17.4375	17.1875	3.402	0.009
2025/4/29 4:00	17.57	28.08	30.9	28.41	31.86	31.52	36.36	37.34	34.54	35.26	15.75	19.1875	20.25	20.1875	19.5625	18.9375	18.5	18.1875	17.6875	17.4375	17.1875	3.39	0.009
2025/4/29 4:59	17.58	28.08	30.91	28.4	31.84	31.52	36.36	37.34	34.54	35.27	15.5	18.75	20.0625	20.0625	19.5625	19	18.5	18.1875	17.6875	17.4375	17.1875	3.384	0.009
2025/4/29 5:59	17.57	28.08	30.9	28.39	31.83	31.52	36.35	37.33	34.54	35.27	15.1875	18.4375	19.875	20	19.5625	19	18.5	18.1875	17.6875	17.4375	17.1875	3.366	5.823
2025/4/29 6:59	17.56	28.09	30.91	28.39	31.83	31.5	36.35	37.34	34.54	35.26	15.9375	18.3125	19.6875	19.9375	19.5625	19	18.5625	18.1875	17.6875	17.4375	17.1875	3.51	5.976
2025/4/29 7:59	17.56	28.1	30.9	28.38	31.83	31.51	36.33	37.33	34.54	35.26	18	18.3125	19.5	19.8125	19.5625	19.0625	18.5625	18.25	17.6875	17.4375	17.1875	3.528	10.692
2025/4/29 9:00	17.56	28.1	30.91	28.39	31.83	31.5	36.34	37.32	34.54	35.26	20.8125	18.5625	19.375	19.75	19.5	19	18.5625	18.1875	17.6875	17.4375	17.1875	3.552	10.539
2025/4/29 10:00	17.55	28.11	30.91	28.39	31.83	31.5	36.33	37.32	34.53	35.25	23.8125	19.125	19.3125	19.625	19.5	19	18.5625	18.25	17.6875	17.4375	17.25	3.57	10.332
2025/4/29 11:00	17.54	28.12	30.92	28.38	31.83	31.49	36.32	37.32	34.53	35.25	26.75	20	19.3125	19.5625	19.4375	19	18.5625	18.25	17.6875	17.4375	17.1875	3.576	10.233
2025/4/29 12:00	17.51	28.13	30.93	28.39	31.82	31.49	36.32	37.32	34.52	35.24	28.125	20.875	19.375	19.5	19.375	19	18.5625	18.25	17.6875	17.4375	17.1875	3.582	10.233
2025/4/29 13:00	17.45	28.13	30.93	28.38	31.82	31.48	36.31	37.32	34.51	35.24	29.375	21.75	19.625	19.4375	19.375	19	18.625	18.25	17.6875	17.5	17.1875	3.582	10.035
2025/4/29 14:00	17.38	28.13	30.92	28.39	31.82	31.49	36.31	37.31	34.52	35.24	30.8125	22.625	19.9375	19.5	19.3125	19	18.5625	18.25	17.75	17.4375	17.1875	3.582	10.224
2025/4/29 15:00	17.38	28.13	30.92	28.39	31.82	31.49	36.3	37.3	34.52	35.23	31.0625	23.4375	20.1875	19.5625	19.3125	19	18.5625	18.25	17.6875	17.4375	17.25	3.582	10.278
2025/4/29 16:00	17.36	28.12	30.92	28.4	31.82	31.47	36.31	37.32	34.52	35.23	31.0625	24.0625	20.5625	19.625	19.3125	18.9375	18.625	18.25	17.6875	17.4375	17.25	3.588	10.242
2025/4/29 17:00	17.31	28.09	30.91	28.39	31.82	31.47	36.3	37.29	34.5	35.23	29.9375	24.4375	20.9375	19.75	19.3125	18.9375	18.5625	18.25	17.75	17.4375	17.25	3.588	10.143
2025/4/29 18:00	17.26	28.09	30.92	28.4	31.82	31.48	36.31	37.29	34.5	35.25	28.3125	24.5	21.25	19.875	19.3125	18.9375	18.5625	18.25	17.75	17.5	17.25	3.582	9.873
2025/4/29 19:00	17.17	28.07	30.9	28.4	31.81	31.48	36.31	37.29	34.5	35.23	26.0625	24.3125	21.4375	20.0625	19.375	18.9375	18.5625	18.25	17.75	17.5	17.25	3.576	8.046
2025/4/29 20:00	17.16	28.02	30.88	28.39	31.82	31.48	36.3	37.29	34.5	35.25	24.0625	23.8125	21.625	20.25	19.4375	18.9375	18.5625	18.25	17.75	17.5	17.25	3.54	0.09
2025/4/29 21:00	17.17	27.99	30.87	28.39	31.82	31.48	36.3	37.31	34.5	35.24	22.4375	23.3125	21.6875	20.375	19.5	19	18.5625	18.25	17.75	17.5	17.1875	3.504	0.036
2025/4/29 21:59	17.16	27.96	30.83	28.37	31.8	31.48	36.29	37.31	34.5	35.23	21.375	22.75	21.6875	20.5	19.625	19	18.5625	18.3125	17.75	17.5	17.25	3.474	0.027
2025/4/29 23:00	17.15	27.95	30.83	28.37	31.8	31.47	36.3	37.31	34.5	35.23	20.375	22.1875	21.625	20.5625	19.6875	19	18.5625	18.25	17.75	17.5	17.25	3.45	0.018
2025/4/30 0:00	17.13	27.94	30.82	28.36	31.81	31.46	36.29	37.31	34.48	35.23	19.8125	21.6875	21.5	20.5625	19.75	19.0625	18.625	18.3125	17.75	17.5	17.25	3.432	0.018
2025/4/30 1:00	17.12	27.92	30.8	28.34	31.79	31.46	36.29	37.29	34.48	35.25	18.625	21.25	21.3125	20.625	19.8125	19.125	18.625	18.3125	17.75	17.5	17.25	3.42	0.009
2025/4/30 2:00	17.12	27.9	30.79	28.33	31.78	31.46	36.28	37.31	34.48	35.25	18.0625	20.75	21.1875	20.625	19.875	19.125	18.625	18.3125	17.75	17.5	17.25	3.408	0.009
2025/4/30 3:00	17.12	27.89	30.77	28.33	31.78	31.45	36.28	37.29	34.48	35.23	17.8125	20.3125	21	20.625	19.875	19.1875	18.625	18.3125	17.8125	17.5	17.25	3.396	0.009
2025/4/30 4:00	17.11	27.89	30.76	28.31	31.77	31.44	36.28	37.29	34.48	35.23	17.4375	19.9375	20.75	20.5625	19.9375	19.1875	18.6875	18.3125	17.8125	17.5	17.25	3.384	0.009
2025/4/30 5:00	17.11	27.89	30.77	28.32	31.76	31.44	36.27	37.29	34.47	35.22	17.375	19.6875	20.5625	20.5	19.875	19.25	18.6875	18.3125	17.8125	17.5	17.3125	3.378	0.009
2025/4/30 6:00	17.1	27.88	30.76	28.3	31.76	31.43	36.28	37.29	34.48	35.23	17	19.375	20.375	20.4375	19.9375	19.25	18.6875	18.3125	17.8125	17.5	17.25	3.36	5.805
2025/4/30 6:59	17.09	27.87	30.75	28.3	31.74	31.43	36.28	37.29	34.47	35.22	17.4375	19.1875	20.1875	20.375	19.875	19.3125	18.75	18.3125	17.8125	17.5625	17.3125	3.534	5.985
2025/4/30 8:00	17.08	27.85	30.75	28.29	31.73	31.43	36.26	37.27	34.47	35.22	19.0625	19.125	20.0625	20.25	19.875	19.3125	18.75	18.375	17.8125	17.5625	17.3125	3.528	10.512
2025/4/30 9:00	17.02	27.86	30.74	28.28	31.74	31.43	36.26	37.27	34.47	35.22	21.5625	19.375	19.9375	20.1875	19.875	19.3125	18.75	18.375	17.8125	17.5625	17.3125	3.552	10.521
2025/4/30 10:00	17.05	27.88	30.75	28.27	31.73	31.42	36.25	37.29	34.47	35.22	24.125	19.875	19.875	20.0625	19.8125	19.3125	18.75	18.375	17.8125	17.5625	17.3125	3.564	10.431
2025/4/30 11:00	16.97	27.9	30.74	28.27	31.73	31.4	36.24	37.27	34.45	35.22	26.3125	20.5625	19.875	20	19.8125	19.3125	18.8125	18.375	17.8125	17.5625	17.3125	3.576	10.386
2025/4/30 12:00	16.99	27.9	30.75	28.28	31.74	31.41	36.23	37.27	34.45	35.22	28.375	21.4375	20	19.9375	19.75	19.25	18.8125	18.4375	17.8125	17.5625	17.3125	3.576	10.278
2025/4/30 13:00	16.97	27.91	30.76	28.28	31.72	31.4	36.24	37.27	34.45	35.2	30.3125	22.375	20.1875	19.875	19.6875	19.3125	18.8125	18.4375	17.875	17.5625	17.3125	3.582	10.242
2025/4/30 14:00	16.97	27.9	30.76	28.28	31.74	31.41	36.23	37.28	34.45	35.2	31.125	23.25	20.4375	19.9375	19.6875	19.25	18.8125	18.4375	17.875	17.5625	17.3125	3.582	10.197
2025/4/30 15:00	16.99	27.88	30.75	28.29	31.73	31.4	36.23	37.27	34.45	35.2	31.4375	24.0625	20.8125	20	19.6875	19.25	18.8125	18.4375	17.875	17.5625	17.3125	3.582	10.179
2025/4/30 16:00	17.04	27.89	30.75	28.3	31.73	31.4	36.22	37.27	34.45	35.19	30.9375	24.625	21.125	20.125	19.625	19.25	18.8125	18.4375	17.875	17.5625	17.3125	3.582	10.197
2025/4/30 17:00	17.05	27.88	30.76	28.29	31.73	31.4	36.22	37.27	34.44	35.2	29.4375	24.9375	21.5	20.1875	19.6875	19.25	18.8125	18.4375	17.875	17.5625	17.3125	3.588	9.846
2025/4/30 18:00	17.1	27.87	30.75	28.3	31.73	31.4	36.23	37.27	34.45	35.2	27.625	24.9375	21.75	20.375	19.6875	19.25	18.8125	18.4375	17.875	17.625	17.375	3.576	9.144
2025/4/30 19:00	17.11	27.85	30.75	28.29	31.73	31.4	36.22	37.27	34.44	35.2	25.875	24.625	22	20.5	19.75	19.25	18.8125	18.4375	17.875	17.625	17.375	3.51	4.473
2025/4/30 20:00	17.11	27.82	30.73	28.28	31.73	31.4	36.22	37.27	34.45	35.2	24.4375	24.1875	22.125	20.6875	19.8125	19.25	18.8125	18.5	17.875	17.625	17.375	3.48	0.081
2025/4/30 21:00	17.11	27.79	30.71	28.29	31.73	31.4	36.22	37.26	34.45	35.21	23	23.6875	22.1875	20.8125	19.875	19.25	18.8125	18.4375	17.9375	17.625	17.375	3.456	0.027
2025/4/30 22:00	17.1	27.79	30.69	28.27	31.72	31.4	36.21	37.27	34.45	35.21	21.9375	23.1875	22.125	20.875	20	19.3125	18.8125	18.5	17.875	17.625	17.375	3.438	0.018
2025/4/30 23:00	17.1	27.76	30.67	28.26	31.71	31.39	36.22	37.27	34.45	35.21	20.75	22.6875	22.0625	21	20.0625	19.375	18.8125	18.5	17.9375	17.625	17.375	3.42	0.018
2025/5/1 0:00	17.09	27.74	30.64	28.24	31.7	31.38	36.21	37.27	34.44	35.22	19.5625	22.125	21.9375	21.0625	20.125	19.375	18.875	18.5	17.9375	17.625	17.375	3.408	0.009
2025/5/1 1:00	17.09	27.73	30.63	28.22	31.7	31.38	36.23	37.27	34.43	35.22	18.625	21.625	21.75	21.0625	20.1875	19.4375	18.875	18.4375	17.9375	17.6875	17.375	3.396	0.009
2025/5/1 2:00	17.1	27.7	30.62	28.22	31.7	31.38	36.21	37.26	34.44	35.21	17.9375	21.0625	21.625	21.0625	20.1875	19.4375	18.875	18.5	17.9375	17.625	17.375	3.384	0.009
2025/5/1 3:00	17.1	27.69	30.6	28.2	31.68	31.36	36.21	37.27	34.44	35.21	17.25	20.5625	21.4375	21	20.25	19.5	18.9375	18.5	17.9375	17.625	17.375	3.378	0.009
2025/5/1 4:00	17.1	27.72	30.6	28.18	31.67	31.36	36.21	37.26	34.43	35.22	16.5625	20.125	21.1875	20.9375	20.3125	19.5625	18.9375	18.5	17.9375	17.6875	17.375	3.372	0.009
2025/5/1 4:59	17.1	27.71	30.59	28.17	31.66	31.36	36.19	37.26	34.43	35.21	15.9375	19.625	21	20.875	20.25	19.5625	18.9375	18.5625	17.9375	17.6875	17.4375	3.366	0.009
2025/5/1 5:59	17.09	27.72	30.59	28.16	31.66	31.34	36.2	37.27	34.43	35.2	15.625	19.25	20.75	20.8125	20.3125	19.5625	19	18.5625	17.9375	17.6875	17.4375	3.354	5.823
2025/5/1 6:59	17.08	27.69	30.6	28.17	31.64	31.34	36.19	37.26	34.43	35.21	16.625	19.1875	20.5625	20.6875	20.25	19.625	19	18.5625	17.9375	17.6875	17.375	3.468	5.94
2025/5/1 8:00	17.09	27.76	30.61	28.17	31.65	31.34	36.18	37.26	34.42	35.2	19.125	19.25	20.375	20.625	20.25	19.625	19	18.5625	18	17.6875	17.4375	3.522	10.557
2025/5/1 9:00	17.08	27.76	30.62	28.17	31.64	31.33	36.18	37.25	34.42	35.19	22.0625	19.625	20.25	20.5	20.1875	19.625	19.0625	18.5625	18	17.6875	17.4375	3.552	10.404
2025/5/1 10:00	17.08	27.78	30.63	28.17	31.64	31.34	36.16	37.25	34.42	35.2	24.3125	20.25	20.1875	20.4375	20.1875	19.625	19.0625	18.625	18	17.6875	17.4375	3.564	10.26
2025/5/1 10:59	17.07	27.82	30.64	28.17	31.64	31.33	36.16	37.25	34.42	35.2	27.125	21	20.1875	20.375	20.125	19.625	19.0625	18.625	18	17.6875	17.4375	3.576	10.143
2025/5/1 11:59	17.07	27.82	30.65	28.18	31.63	31.33	36.15	37.24	34.41	35.19	29.1875	21.9375	20.3125	20.25	20.0625	19.625	19.0625	18.625	18.0625	17.75	17.4375	3.576	10.08
2025/5/1 12:59	17.07	27.82	30.65	28.19	31.65	31.33	36.15	37.24	34.41	35.19	31	22.9375	20.5625	20.25	20	19.5625	19.0625	18.625	18	17.6875	17.4375	3.582	10.08
2025/5/1 14:00	17.06	27.82	30.65	28.19	31.65	31.33	36.14	37.23	34.41	35.18	32.1875	23.9375	20.875	20.3125	20	19.5625	19.0625	18.625	18.0625	17.75	17.4375	3.582	10.098
2025/5/1 15:00	17.05	27.8	30.66	28.19	31.65	31.32	36.13	37.24	34.4	35.18	32.6875	24.875	21.25	20.375	20	19.5625	19.0625	18.6875	18.0625	17.75	17.4375	3.582	10.197
2025/5/1 16:00	17.06	27.81	30.67	28.2	31.64	31.33	36.13	37.24	34.4	35.18	32.3125	25.5	21.6875	20.4375	20	19.5	19.0625	18.6875	18.0625	17.75	17.4375	3.582	10.251
2025/5/1 16:59	17.17	27.84	30.67	28.2	31.65	31.32	36.13	37.24	34.4	35.17	30.9375	25.9375	22.0625	20.625	20	19.5625	19.0625	18.6875	18.0625	17.75	17.5	3.582	10.224
2025/5/1 18:00	17.28	27.87	30.66	28.2	31.65	31.32	36.13	37.24	34.4	35.17	29	25.9375	22.375	20.8125	20.0625	19.5625	19.0625	18.6875	18.0625	17.75	17.5	3.582	9.828
2025/5/1 18:59	17.39	27.84	30.64	28.19	31.65	31.32	36.13	37.24	34.4	35.18	26.25	25.625	22.625	20.9375	20.125	19.5625	19.0625	18.6875	18.0625	17.75	17.5	3.576	8.748
2025/5/1 19:59	17.82	27.83	30.62	28.18	31.65	31.32	36.13	37.24	34.41	35.17	23.875	25	22.8125	21.1875	20.1875	19.5625	19.0625	18.6875	18.0625	17.75	17.5	3.546	0.09
2025/5/1 21:00	18.48	27.97	30.61	28.15	31.64	31.32	36.13	37.24	34.4	35.18	22.0625	24.25	22.875	21.3125	20.3125	19.5625	19.0625	18.6875	18.125	17.8125	17.5	3.51	0.036
2025/5/1 22:00	19.44	28.53	30.7	28.16	31.63	31.32	36.13	37.23	34.4	35.17	20.8125	23.5	22.8125	21.4375	20.375	19.625	19.0625	18.6875	18.125	17.8125	17.5	3.48	0.027
2025/5/1 22:59	20.44	29.16	31.17	28.26	31.67	31.33	36.16	37.23	34.4	35.17	19.9375	22.8125	22.6875	21.5625	20.4375	19.6875	19.125	18.6875	18.125	17.8125	17.5	3.456	0.018
2025/5/1 23:59	21.27	29.74	31.7	28.69	31.81	31.39	36.19	37.26	34.39	35.18	19.3125	22.1875	22.5	21.625	20.5625	19.75	19.125	18.75	18.125	17.8125	17.5	3.438	0.018
2025/5/2 0:59	21.95	30.24	32.12	29.17	32.16	31.54	36.3	37.27	34.4	35.16	18.6875	21.5625	22.25	21.625	20.625	19.75	19.125	18.75	18.125	17.8125	17.5625	3.42	0.018
2025/5/2 2:00	22.48	30.56	32.35	29.53	32.49	31.76	36.44	37.32	34.41	35.16	18.125	21.0625	22	21.625	20.75	19.8125	19.1875	18.75	18.125	17.8125	17.5625	3.408	0.009
2025/5/2 2:59	22.86	30.85	32.56	29.79	32.73	32.01	36.62	37.39	34.46	35.2	17.5625	20.625	21.75	21.5625	20.75	19.9375	19.25	18.75	18.125	17.8125	17.5625	3.396	0.009
2025/5/2 4:00	23.17	31.12	32.75	29.98	32.9	32.19	36.76	37.52	34.54	35.23	17.125	20.125	21.4375	21.4375	20.8125	20	19.25	18.8125	18.125	17.8125	17.5625	3.384	0.009
2025/5/2 5:00	23.4	31.33	32.89	30.13	33.02	32.34	36.9	37.65	34.64	35.28	16.6875	19.75	21.1875	21.375	20.8125	20.0625	19.375	18.8125	18.1875	17.875	17.5625	3.378	0.009
2025/5/2 6:00	23.59	31.51	33.01	30.24	33.12	32.46	37.01	37.74	34.79	35.37	16.5	19.375	20.9375	21.25	20.8125	20.0625	19.375	18.8125	18.1875	17.875	17.5625	3.366	5.805
2025/5/2 7:00	23.29	31.31	32.84	30.12	33.06	32.47	37.06	37.79	34.9	35.46	17	19.1875	20.6875	21.125	20.8125	20.125	19.4375	18.875	18.25	17.875	17.5625	3.504	5.976
2025/5/2 8:00	23.63	31.6	33.05	30.27	33.16	32.53	37.1	37.84	34.97	35.5	18.625	19.1875	20.5	21	20.75	20.125	19.5	18.9375	18.25	17.9375	17.5625	3.528	10.53
2025/5/2 9:00	23.78	31.74	33.18	30.4	33.28	32.66	37.2	37.9	35.09	35.56	20.5	19.3125	20.3125	20.8125	20.6875	20.1875	19.5625	19	18.25	17.9375	17.625	3.552	10.575
2025/5/2 10:00	23.88	31.86	33.27	30.46	33.34	32.75	37.31	37.96	35.24	35.65	22.5	19.75	20.1875	20.6875	20.6875	20.1875	19.5625	19	18.3125	17.9375	17.625	3.564	10.404
2025/5/2 10:59	23.77	31.8	33.18	30.43	33.33	32.76	37.35	38	35.32	35.71	24.4375	20.3125	20.125	20.5625	20.625	20.1875	19.625	19.0625	18.375	17.9375	17.625	3.576	10.242
2025/5/2 11:59	24	32.03	33.37	30.54	33.42	32.83	37.4	38.03	35.39	35.76	26.25	21.0625	20.25	20.5	20.5	20.125	19.625	19.125	18.375	18	17.6875	3.582	10.089
2025/5/2 12:59	24.12	32.19	33.47	30.62	33.47	32.91	37.49	38.11	35.47	35.81	28.125	22	20.4375	20.4375	20.4375	20.125	19.625	19.125	18.4375	18.0625	17.6875	3.582	9.963
2025/5/2 13:59	24.21	32.31	33.57	30.69	33.52	32.97	37.52	38.19	35.57	35.85	29.8125	22.9375	20.6875	20.4375	20.375	20.125	19.6875	19.1875	18.5	18.0625	17.75	3.582	10.053
2025/5/2 15:00	24.28	32.38	33.63	30.75	33.54	33.01	37.55	38.21	35.65	35.88	30.0625	23.875	21.125	20.5	20.375	20.125	19.6875	19.25	18.5	18.125	17.75	3.582	10.224
2025/5/2 16:00	23.96	32.2	33.53	30.72	33.54	33.04	37.56	38.23	35.71	35.9	28.9375	24.5625	21.5625	20.625	20.375	20.0625	19.6875	19.25	18.5625	18.1875	17.8125	3.582	10.368
2025/5/2 16:59	23.03	31.47	33.06	30.4	33.3	32.81	37.45	38.15	35.55	35.87	27.125	24.75	21.9375	20.8125	20.4375	20.125	19.6875	19.25	18.625	18.1875	17.8125	3.588	10.341
2025/5/2 17:59	22.54	31.1	32.83	30.2	33.17	32.66	37.32	38.04	35.42	35.83	24.75	24.5625	22.25	21	20.5	20.0625	19.6875	19.3125	18.625	18.25	17.875	3.582	6.12
2025/5/2 18:59	22.6	30.99	32.7	30.08	33.08	32.56	37.23	38	35.34	35.8	22.125	24.0625	22.4375	21.25	20.5625	20.0625	19.6875	19.3125	18.625	18.25	17.875	3.534	4.464
2025/5/2 20:00	22.39	30.9	32.64	30.03	33.02	32.48	37.18	37.97	35.27	35.77	21	23.4375	22.5	21.375	20.625	20.125	19.6875	19.3125	18.625	18.3125	17.9375	3.504	0.063
2025/5/2 21:00	22.18	30.77	32.57	29.95	32.96	32.44	37.13	37.94	35.23	35.75	20.0625	22.875	22.5	21.5	20.6875	20.125	19.6875	19.3125	18.6875	18.3125	17.9375	3.474	0.027
2025/5/2 22:00	22.02	30.66	32.49	29.87	32.92	32.4	37.1	37.93	35.19	35.73	19.3125	22.3125	22.375	21.5625	20.8125	20.125	19.6875	19.3125	18.6875	18.3125	17.9375	3.45	0.027
2025/5/2 22:59	21.89	30.57	32.43	29.81	32.87	32.35	37.06	37.91	35.17	35.7	18.1875	21.6875	22.25	21.625	20.8125	20.1875	19.6875	19.3125	18.6875	18.3125	17.9375	3.432	0.018
2025/5/2 23:59	21.78	30.5	32.37	29.75	32.81	32.31	37.05	37.91	35.14	35.68	17.4375	21.125	22	21.625	20.875	20.25	19.75	19.3125	18.6875	18.3125	18	3.42	0.018
2025/5/3 0:59	21.71	30.43	32.31	29.68	32.77	32.28	37.02	37.89	35.12	35.67	16.6875	20.5	21.8125	21.625	20.9375	20.25	19.75	19.3125	18.6875	18.3125	18	3.408	0.009
2025/5/3 2:00	21.65	30.38	32.28	29.64	32.73	32.26	37.01	37.87	35.11	35.65	16.3125	20	21.5625	21.5	20.9375	20.25	19.75	19.3125	18.6875	18.3125	18	3.396	0.009
2025/5/3 2:59	21.58	30.35	32.24	29.6	32.68	32.23	36.98	37.86	35.07	35.64	16	19.625	21.3125	21.4375	20.9375	20.3125	19.75	19.3125	18.6875	18.375	18	3.384	0.009
2025/5/3 4:00	21.54	30.32	32.21	29.54	32.66	32.2	36.96	37.84	35.07	35.63	15.75	19.25	21.0625	21.375	20.9375	20.3125	19.75	19.375	18.6875	18.3125	18	3.378	0.009
2025/5/3 4:59	21.5	30.29	32.19	29.5	32.63	32.17	36.94	37.83	35.05	35.63	15.5	18.9375	20.8125	21.25	20.9375	20.3125	19.8125	19.375	18.6875	18.375	18	3.372	0.081
2025/5/3 5:59	21.46	30.26	32.16	29.47	32.6	32.15	36.93	37.81	35.04	35.61	15.1875	18.625	20.5625	21.125	20.875	20.3125	19.8125	19.375	18.6875	18.375	18.0625	3.36	5.832
2025/5/3 7:00	21.42	30.26	32.15	29.45	32.58	32.14	36.91	37.79	35.03	35.6	15.8125	18.5	20.375	21	20.875	20.3125	19.8125	19.375	18.75	18.375	18.0625	3.522	5.994
2025/5/3 7:59	21.39	30.25	32.15	29.43	32.56	32.11	36.91	37.8	35.02	35.59	17.6875	18.5625	20.1875	20.875	20.8125	20.3125	19.8125	19.375	18.6875	18.375	18.0625	3.528	10.683
2025/5/3 9:00	21.34	30.24	32.14	29.42	32.55	32.1	36.88	37.75	35	35.59	19.9375	18.8125	20.0625	20.75	20.75	20.3125	19.8125	19.375	18.75	18.375	18.0625	3.552	10.629
2025/5/3 10:00	21.26	30.23	32.15	29.4	32.53	32.08	36.88	37.75	35	35.58	21.8125	19.25	20	20.625	20.6875	20.3125	19.8125	19.375	18.75	18.375	18.0625	3.564	10.539
2025/5/3 11:00	21.18	30.21	32.13	29.39	32.52	32.07	36.86	37.74	34.98	35.57	22.9375	19.8125	19.9375	20.5625	20.625	20.25	19.8125	19.375	18.75	18.4375	18.0625	3.576	10.179
2025/5/3 12:00	21.08	30.19	32.13	29.38	32.51	32.06	36.86	37.73	34.97	35.55	24.375	20.3125	20	20.4375	20.5625	20.25	19.8125	19.375	18.75	18.4375	18.0625	3.576	10.269
2025/5/3 13:00	20.99	30.17	32.13	29.37	32.51	32.05	36.85	37.73	34.95	35.55	25.4375	21	20.125	20.375	20.5	20.1875	19.8125	19.375	18.75	18.4375	18.0625	3.582	10.656
2025/5/3 14:00	20.9	30.15	32.12	29.35	32.49	32.03	36.85	37.73	34.95	35.54	26.25	21.5625	20.25	20.375	20.4375	20.1875	19.8125	19.375	18.75	18.4375	18.0625	3.582	10.305
2025/5/3 15:00	20.82	30.12	32.11	29.35	32.48	32.03	36.84	37.7	34.94	35.54	26.875	22.1875	20.5	20.375	20.375	20.125	19.75	19.375	18.75	18.4375	18.0625	3.582	10.422
2025/5/3 16:00	20.74	30.09	32.1	29.33	32.47	32.03	36.82	37.7	34.93	35.53	26.6875	22.6875	20.75	20.375	20.3125	20.125	19.75	19.375	18.75	18.4375	18.125	3.582	10.485
2025/5/3 16:59	20.67	30.07	32.08	29.31	32.46	32	36.81	37.69	34.93	35.53	25.6875	22.9375	20.9375	20.4375	20.3125	20.0625	19.75	19.4375	18.8125	18.4375	18.125	3.582	10.422
2025/5/3 17:59	20.6	30.02	32.06	29.3	32.46	31.99	36.81	37.7	34.92	35.51	24.25	23	21.1875	20.5	20.3125	20.0625	19.75	19.375	18.75	18.4375	18.125	3.582	10.08
2025/5/3 19:00	20.53	29.95	32.04	29.29	32.45	32	36.8	37.68	34.91	35.51	21.875	22.6875	21.3125	20.625	20.3125	20.0625	19.6875	19.375	18.8125	18.4375	18.125	3.576	9.063
2025/5/3 20:00	20.49	29.9	31.99	29.27	32.43	31.99	36.79	37.68	34.92	35.51	19.75	22.1875	21.4375	20.75	20.3125	20	19.6875	19.375	18.8125	18.4375	18.125	3.546	0.09
2025/5/3 21:00	20.47	29.84	31.95	29.24	32.42	31.98	36.78	37.68	34.91	35.51	18.1875	21.5625	21.4375	20.8125	20.375	20	19.6875	19.375	18.75	18.4375	18.125	3.51	0.027
2025/5/3 22:00	20.47	29.8	31.91	29.21	32.4	31.97	36.78	37.67	34.91	35.51	17.0625	20.875	21.375	20.875	20.375	20	19.6875	19.375	18.8125	18.4375	18.125	3.48	0.018
2025/5/3 23:00	20.46	29.78	31.88	29.18	32.38	31.96	36.77	37.66	34.89	35.51	16.1875	20.25	21.1875	20.9375	20.4375	20	19.625	19.375	18.8125	18.4375	18.1875	3.456	0.018
2025/5/4 0:00	20.47	29.77	31.87	29.15	32.36	31.95	36.76	37.67	34.88	35.5	15.5625	19.625	21	20.875	20.4375	20	19.625	19.375	18.75	18.4375	18.125	3.438	0.009
2025/5/4 1:00	20.47	29.74	31.85	29.13	32.35	31.93	36.75	37.65	34.88	35.5	15.0625	19.125	20.8125	20.875	20.5	20.0625	19.625	19.3125	18.8125	18.4375	18.125	3.42	0.009
2025/5/4 2:00	20.47	29.73	31.83	29.11	32.32	31.91	36.75	37.65	34.88	35.49	14.5625	18.625	20.5625	20.8125	20.5	20.0625	19.625	19.3125	18.75	18.4375	18.125	3.408	0.009
2025/5/4 3:00	20.46	29.72	31.81	29.09	32.3	31.91	36.75	37.63	34.86	35.48	14.0625	18.25	20.3125	20.75	20.4375	20.0625	19.625	19.3125	18.8125	18.5	18.125	3.396	0.009
2025/5/4 3:59	20.46	29.71	31.81	29.06	32.29	31.89	36.73	37.64	34.86	35.47	13.9375	17.875	20.125	20.625	20.5	20.0625	19.625	19.3125	18.75	18.4375	18.1875	3.384	0.009
2025/5/4 5:00	20.45	29.71	31.81	29.06	32.29	31.88	36.73	37.62	34.86	35.47	14.375	17.75	19.9375	20.5625	20.4375	20.0625	19.6875	19.3125	18.8125	18.4375	18.1875	3.378	0.009
2025/5/4 6:00	20.44	29.71	31.8	29.06	32.28	31.88	36.72	37.62	34.85	35.47	14.5625	17.625	19.6875	20.4375	20.375	20.0625	19.6875	19.3125	18.75	18.4375	18.125	3.36	5.805
2025/5/4 7:00	20.42	29.72	31.81	29.06	32.27	31.87	36.71	37.61	34.85	35.46	15.375	17.6875	19.5625	20.3125	20.3125	20.0625	19.625	19.3125	18.8125	18.4375	18.1875	3.546	6.021
2025/5/4 8:00	20.42	29.72	31.8	29.05	32.28	31.86	36.71	37.62	34.83	35.46	17	17.75	19.375	20.1875	20.3125	20	19.6875	19.3125	18.75	18.5	18.1875	3.528	10.701
2025/5/4 9:00	20.4	29.7	31.81	29.04	32.28	31.87	36.71	37.62	34.83	35.45	18.9375	18	19.3125	20.0625	20.1875	20	19.625	19.3125	18.75	18.4375	18.1875	3.552	10.431
2025/5/4 10:00	20.37	29.72	31.81	29.03	32.26	31.86	36.69	37.61	34.84	35.45	20.5	18.4375	19.1875	19.9375	20.1875	19.9375	19.625	19.3125	18.75	18.4375	18.1875	3.564	10.548
2025/5/4 11:00	20.33	29.72	31.8	29.03	32.26	31.85	36.69	37.61	34.83	35.44	22.5	19	19.1875	19.875	20.125	19.9375	19.625	19.3125	18.75	18.4375	18.1875	3.576	10.386
2025/5/4 12:00	20.29	29.71	31.8	29.02	32.27	31.84	36.68	37.59	34.82	35.41	24.1875	19.6875	19.3125	19.8125	20.0625	19.875	19.625	19.3125	18.75	18.5	18.1875	3.576	10.359
2025/5/4 13:00	20.23	29.72	31.81	29.02	32.26	31.84	36.67	37.58	34.8	35.36	25.9375	20.4375	19.4375	19.75	20	19.875	19.625	19.3125	18.75	18.5	18.1875	3.582	10.206
2025/5/4 14:00	20.19	29.73	31.81	29.02	32.25	31.85	36.66	37.58	34.8	35.35	27.375	21.25	19.625	19.75	19.9375	19.8125	19.5625	19.3125	18.75	18.5	18.1875	3.582	10.206
2025/5/4 15:00	20.13	29.71	31.8	29.03	32.26	31.84	36.66	37.57	34.8	35.35	27.6875	22.0625	19.9375	19.8125	19.875	19.75	19.5625	19.3125	18.75	18.5	18.1875	3.582	10.278
2025/5/4 16:00	20.08	29.69	31.8	29.02	32.25	31.83	36.65	37.57	34.79	35.34	26.3125	22.5	20.1875	19.8125	19.8125	19.75	19.5625	19.3125	18.75	18.5	18.1875	3.582	10.413
2025/5/4 17:00	20.02	29.67	31.79	29.02	32.26	31.83	36.66	37.56	34.79	35.34	25.0625	22.6875	20.5	19.9375	19.8125	19.6875	19.5	19.25	18.75	18.5	18.1875	3.582	10.386
2025/5/4 18:00	19.98	29.65	31.77	29.01	32.24	31.82	36.66	37.57	34.79	35.34	24.3125	22.625	20.75	20.0625	19.8125	19.75	19.5	19.25	18.75	18.5	18.1875	3.582	9.936
2025/5/4 19:00	19.93	29.61	31.76	29	32.25	31.82	36.64	37.57	34.79	35.33	22.9375	22.5	20.9375	20.1875	19.875	19.6875	19.5	19.25	18.75	18.4375	18.1875	3.576	9.081
2025/5/4 20:00	19.9	29.58	31.74	29	32.24	31.82	36.64	37.56	34.77	35.33	21.8125	22.1875	21	20.3125	19.9375	19.6875	19.4375	19.25	18.75	18.5	18.1875	3.54	0.09
2025/5/4 21:00	19.88	29.55	31.74	28.99	32.24	31.82	36.64	37.56	34.77	35.33	20.9375	21.875	21.0625	20.375	19.9375	19.6875	19.4375	19.25	18.75	18.5	18.1875	3.504	0.036
2025/5/4 22:00	19.87	29.53	31.72	28.98	32.24	31.81	36.64	37.55	34.77	35.33	20.625	21.5625	21.0625	20.4375	20	19.6875	19.4375	19.25	18.75	18.5	18.1875	3.48	0.027
2025/5/4 22:59	19.87	29.51	31.71	28.96	32.23	31.81	36.64	37.55	34.76	35.32	20.375	21.3125	21.0625	20.5	20.0625	19.6875	19.4375	19.1875	18.75	18.5	18.1875	3.456	0.018
2025/5/4 23:59	19.86	29.5	31.69	28.95	32.23	31.81	36.64	37.55	34.76	35.32	20.0625	21.0625	21	20.5625	20.0625	19.6875	19.4375	19.1875	18.75	18.5	18.1875	3.438	0.018
2025/5/5 0:59	19.85	29.48	31.68	28.94	32.21	31.8	36.63	37.55	34.75	35.31	19.625	20.875	20.875	20.5625	20.125	19.75	19.4375	19.1875	18.75	18.5	18.25	3.42	0.018
2025/5/5 2:00	19.85	29.47	31.67	28.94	32.2	31.8	36.63	37.55	34.75	35.31	19.25	20.625	20.8125	20.5625	20.125	19.75	19.4375	19.1875	18.6875	18.5	18.1875	3.408	0.018
2025/5/5 3:00	19.84	29.44	31.65	28.92	32.2	31.79	36.62	37.55	34.74	35.31	18.0625	20.3125	20.75	20.5625	20.1875	19.75	19.4375	19.1875	18.75	18.5	18.1875	3.396	0.009
2025/5/5 4:00	19.84	29.41	31.62	28.9	32.19	31.79	36.62	37.53	34.74	35.31	17.25	19.9375	20.625	20.5	20.1875	19.75	19.4375	19.1875	18.75	18.5	18.1875	3.384	0.009
2025/5/5 5:00	19.83	29.39	31.6	28.88	32.17	31.78	36.62	37.52	34.74	35.31	16.4375	19.5	20.5	20.5	20.1875	19.75	19.4375	19.1875	18.75	18.5	18.1875	3.378	0.018
2025/5/5 6:00	19.83	29.4	31.58	28.86	32.17	31.77	36.61	37.53	34.75	35.3	16.25	19.1875	20.3125	20.5	20.1875	19.75	19.4375	19.1875	18.6875	18.4375	18.1875	3.366	5.832
2025/5/5 7:00	19.83	29.4	31.61	28.86	32.16	31.77	36.59	37.54	34.73	35.3	16.75	19	20.1875	20.375	20.1875	19.8125	19.4375	19.1875	18.6875	18.5	18.1875	3.528	6.003
2025/5/5 8:00	19.83	29.4	31.6	28.86	32.16	31.77	36.59	37.52	34.73	35.3	18	18.9375	20	20.3125	20.1875	19.8125	19.4375	19.1875	18.6875	18.5	18.1875	3.534	10.593
2025/5/5 9:00	19.82	29.42	31.6	28.86	32.14	31.76	36.59	37.52	34.73	35.29	19.9375	19.125	19.875	20.25	20.125	19.8125	19.4375	19.1875	18.6875	18.5	18.1875	3.552	10.566
2025/5/5 10:00	19.81	29.41	31.59	28.85	32.13	31.76	36.59	37.52	34.71	35.29	22.125	19.4375	19.8125	20.1875	20.125	19.8125	19.4375	19.1875	18.6875	18.4375	18.1875	3.57	10.44
2025/5/5 10:59	19.78	29.42	31.58	28.85	32.15	31.74	36.59	37.52	34.73	35.29	23.75	20.0625	19.8125	20.125	20.0625	19.75	19.4375	19.1875	18.6875	18.4375	18.1875	3.576	10.44
2025/5/5 11:59	19.76	29.42	31.59	28.85	32.14	31.74	36.58	37.52	34.71	35.28	24.75	20.625	19.875	20.0625	20	19.75	19.4375	19.1875	18.6875	18.5	18.1875	3.582	10.485
2025/5/5 12:59	19.71	29.4	31.59	28.84	32.13	31.73	36.57	37.51	34.7	35.28	25.6875	21.1875	20.0625	20.0625	20	19.75	19.4375	19.1875	18.6875	18.4375	18.1875	3.582	10.449
2025/5/5 13:59	19.66	29.39	31.58	28.84	32.13	31.73	36.57	37.5	34.7	35.26	26.4375	21.75	20.25	20.0625	20	19.75	19.4375	19.1875	18.75	18.4375	18.1875	3.582	10.422
2025/5/5 15:00	19.62	29.39	31.58	28.84	32.13	31.73	36.56	37.51	34.7	35.28	26.8125	22.25	20.4375	20.0625	19.9375	19.75	19.4375	19.1875	18.6875	18.4375	18.1875	3.582	10.467
2025/5/5 16:00	19.58	29.39	31.58	28.84	32.13	31.72	36.56	37.51	34.68	35.26	26.4375	22.5625	20.625	20.125	19.9375	19.6875	19.4375	19.1875	18.6875	18.5	18.1875	3.582	10.485
2025/5/5 16:59	19.53	29.36	31.58	28.84	32.13	31.72	36.56	37.49	34.68	35.25	25.625	22.8125	20.875	20.1875	19.9375	19.6875	19.4375	19.1875	18.6875	18.5	18.1875	3.582	10.341
2025/5/5 17:59	19.48	29.36	31.58	28.84	32.13	31.73	36.55	37.49	34.68	35.25	24.5	22.8125	21	20.25	19.9375	19.6875	19.375	19.1875	18.6875	18.4375	18.25	3.582	9.918
2025/5/5 18:59	19.44	29.33	31.56	28.82	32.13	31.72	36.55	37.48	34.68	35.24	23	22.5625	21.1875	20.375	20	19.6875	19.375	19.1875	18.6875	18.4375	18.1875	3.576	8.55
2025/5/5 19:59	19.4	29.3	31.54	28.82	32.12	31.72	36.55	37.48	34.69	35.25	21.6875	22.25	21.25	20.5	20	19.6875	19.375	19.1875	18.6875	18.4375	18.25	3.546	0.108
2025/5/5 21:00	19.37	29.29	31.53	28.83	32.12	31.72	36.55	37.49	34.68	35.25	21	21.875	21.25	20.5625	20.0625	19.6875	19.375	19.1875	18.6875	18.4375	18.1875	3.504	0.036
2025/5/5 22:00	19.35	29.26	31.51	28.81	32.13	31.72	36.54	37.49	34.67	35.25	20.125	21.5	21.1875	20.625	20.125	19.6875	19.375	19.125	18.6875	18.5	18.1875	3.48	0.027
2025/5/5 22:59	19.33	29.24	31.51	28.8	32.11	31.71	36.54	37.48	34.67	35.25	19.5625	21.125	21.125	20.6875	20.125	19.75	19.4375	19.1875	18.6875	18.5	18.1875	3.456	0.018
2025/5/6 0:00	19.29	29.21	31.48	28.79	32.1	31.71	36.54	37.48	34.68	35.24	18.8125	20.8125	21.0625	20.6875	20.1875	19.75	19.375	19.1875	18.6875	18.4375	18.1875	3.438	0.018
2025/5/6 1:00	19.28	29.2	31.48	28.79	32.1	31.7	36.54	37.48	34.67	35.25	17.9375	20.4375	20.875	20.625	20.1875	19.75	19.375	19.1875	18.6875	18.5	18.25	3.42	0.018
2025/5/6 2:00	19.27	29.18	31.45	28.77	32.09	31.7	36.54	37.48	34.66	35.25	16.9375	19.9375	20.75	20.625	20.1875	19.75	19.4375	19.1875	18.6875	18.5	18.25	3.408	0.009
2025/5/6 2:59	19.26	29.17	31.43	28.76	32.09	31.68	36.54	37.48	34.66	35.23	16.25	19.5	20.5625	20.625	20.25	19.75	19.4375	19.1875	18.6875	18.5	18.25	3.396	0.009
2025/5/6 4:00	19.25	29.15	31.43	28.74	32.07	31.68	36.53	37.48	34.67	35.23	15.75	19.125	20.4375	20.5625	20.25	19.8125	19.4375	19.125	18.6875	18.4375	18.25	3.384	0.009
2025/5/6 4:59	19.24	29.14	31.4	28.72	32.06	31.68	36.53	37.47	34.65	35.23	14.9375	18.5625	20.1875	20.5	20.1875	19.8125	19.4375	19.125	18.6875	18.5	18.25	3.378	0.225
2025/5/6 5:59	19.24	29.13	31.38	28.7	32.03	31.67	36.53	37.48	34.66	35.23	14.5	18.125	19.9375	20.375	20.1875	19.8125	19.4375	19.1875	18.6875	18.4375	18.25	3.366	5.859
2025/5/6 7:00	19.22	29.14	31.4	28.7	32.04	31.67	36.51	37.47	34.65	35.23	15.625	18.125	19.8125	20.3125	20.1875	19.8125	19.4375	19.1875	18.6875	18.5	18.25	3.558	10.548
2025/5/6 8:00	19.21	29.15	31.41	28.71	32.03	31.66	36.51	37.46	34.65	35.23	17.875	18.1875	19.625	20.1875	20.125	19.8125	19.4375	19.1875	18.6875	18.5	18.25	3.54	10.566
2025/5/6 9:00	19.2	29.16	31.41	28.7	32.03	31.66	36.51	37.46	34.65	35.24	20.75	18.5	19.5	20.125	20.125	19.8125	19.4375	19.1875	18.6875	18.4375	18.1875	3.558	10.458
2025/5/6 9:59	19.17	29.17	31.42	28.7	32.04	31.66	36.5	37.46	34.64	35.23	23.5625	19.125	19.4375	20	20.0625	19.75	19.4375	19.1875	18.6875	18.5	18.1875	3.57	10.332
2025/5/6 11:00	19.14	29.18	31.43	28.7	32.04	31.65	36.5	37.46	34.65	35.21	26.125	20	19.4375	19.9375	20	19.75	19.4375	19.1875	18.6875	18.4375	18.25	3.576	10.251
2025/5/6 12:00	19.11	29.18	31.43	28.71	32.04	31.65	36.5	37.46	34.65	35.22	28.1875	20.9375	19.625	19.875	19.9375	19.75	19.4375	19.1875	18.6875	18.4375	18.1875	3.582	10.071
2025/5/6 12:59	19.07	29.2	31.44	28.7	32.04	31.65	36.5	37.45	34.64	35.21	29.6875	21.875	19.8125	19.8125	19.9375	19.75	19.4375	19.1875	18.6875	18.4375	18.25	3.582	10.287
2025/5/6 14:00	19.03	29.19	31.44	28.72	32.04	31.65	36.49	37.45	34.62	35.21	30.5	22.8125	20.125	19.875	19.875	19.6875	19.4375	19.1875	18.6875	18.5	18.25	3.582	10.224
2025/5/6 15:00	18.99	29.18	31.44	28.73	32.04	31.65	36.48	37.45	34.62	35.2	30.6875	23.5625	20.5	19.9375	19.8125	19.6875	19.4375	19.1875	18.6875	18.5	18.25	3.582	10.314
2025/5/6 16:00	18.95	29.17	31.44	28.73	32.05	31.64	36.49	37.43	34.61	35.2	29.875	24.125	20.8125	20	19.8125	19.625	19.4375	19.125	18.6875	18.5	18.25	3.582	10.386
2025/5/6 16:59	18.89	29.14	31.42	28.72	32.04	31.65	36.48	37.45	34.62	35.19	28.375	24.3125	21.1875	20.1875	19.875	19.625	19.375	19.1875	18.6875	18.4375	18.25	3.588	10.332
2025/5/6 17:59	18.86	29.13	31.41	28.72	32.05	31.65	36.48	37.43	34.61	35.2	26.9375	24.25	21.5	20.3125	19.875	19.625	19.375	19.1875	18.6875	18.5	18.25	3.582	10.062
2025/5/6 18:59	18.82	29.09	31.4	28.72	32.05	31.65	36.49	37.45	34.61	35.19	24.625	23.9375	21.6875	20.5	19.875	19.625	19.375	19.125	18.6875	18.5	18.25	3.576	9.18
2025/5/6 20:00	18.78	29.05	31.38	28.7	32.04	31.64	36.48	37.43	34.61	35.2	22.3125	23.375	21.75	20.625	20	19.625	19.375	19.1875	18.6875	18.4375	18.25	3.558	0.108
2025/5/6 21:00	18.76	29.01	31.37	28.7	32.04	31.64	36.49	37.43	34.61	35.19	20.6875	22.6875	21.75	20.6875	20.0625	19.625	19.375	19.125	18.6875	18.5	18.25	3.516	0.036
2025/5/6 22:00	18.74	28.99	31.33	28.68	32.03	31.64	36.48	37.45	34.61	35.19	19.5	22	21.625	20.8125	20.125	19.6875	19.375	19.125	18.6875	18.4375	18.25	3.486	0.027
2025/5/6 23:00	18.72	28.97	31.32	28.66	32.02	31.63	36.48	37.43	34.61	35.19	18.625	21.375	21.5	20.8125	20.1875	19.6875	19.375	19.125	18.6875	18.4375	18.25	3.462	0.018
2025/5/6 23:59	18.72	28.95	31.29	28.66	32.01	31.63	36.48	37.42	34.61	35.19	17.875	20.8125	21.3125	20.875	20.25	19.75	19.375	19.125	18.6875	18.5	18.25	3.438	0.018
2025/5/7 1:00	18.72	28.94	31.28	28.64	32	31.61	36.48	37.43	34.6	35.19	17.25	20.25	21.125	20.8125	20.25	19.75	19.375	19.125	18.6875	18.4375	18.25	3.426	0.018
2025/5/7 2:00	18.71	28.93	31.28	28.64	32	31.61	36.46	37.43	34.6	35.18	16.8125	19.8125	20.875	20.75	20.25	19.75	19.375	19.125	18.6875	18.4375	18.25	3.408	0.009
2025/5/7 3:00	18.7	28.92	31.25	28.61	31.99	31.61	36.46	37.42	34.6	35.18	16.3125	19.375	20.6875	20.75	20.3125	19.8125	19.375	19.125	18.6875	18.4375	18.25	3.396	0.009
2025/5/7 3:59	18.7	28.92	31.24	28.61	31.98	31.6	36.45	37.42	34.59	35.18	15.875	19.0625	20.4375	20.6875	20.3125	19.8125	19.375	19.125	18.6875	18.5	18.25	3.39	0.009
2025/5/7 4:59	18.7	28.9	31.23	28.6	31.97	31.6	36.45	37.42	34.59	35.18	15.5	18.6875	20.25	20.5625	20.25	19.8125	19.4375	19.125	18.6875	18.5	18.25	3.378	0.153
2025/5/7 5:59	18.69	28.89	31.23	28.59	31.95	31.59	36.45	37.42	34.58	35.17	15.3125	18.4375	20.0625	20.5	20.25	19.875	19.4375	19.125	18.6875	18.5	18.25	3.366	5.832
2025/5/7 6:59	18.68	28.9	31.25	28.59	31.95	31.59	36.44	37.41	34.58	35.17	16.0625	18.3125	19.875	20.375	20.25	19.875	19.4375	19.1875	18.6875	18.5	18.25	3.504	5.985
2025/5/7 7:59	18.67	28.87	31.24	28.58	31.96	31.57	36.44	37.4	34.59	35.17	17.1875	18.375	19.75	20.3125	20.1875	19.8125	19.5	19.1875	18.6875	18.4375	18.25	3.534	10.638
2025/5/7 9:00	18.67	28.89	31.25	28.58	31.96	31.57	36.43	37.41	34.58	35.17	19.6875	18.5625	19.625	20.1875	20.1875	19.8125	19.5	19.1875	18.6875	18.4375	18.25	3.558	10.539
2025/5/7 10:00	18.65	28.93	31.24	28.58	31.95	31.57	36.43	37.4	34.57	35.17	22.375	19.125	19.5625	20.125	20.125	19.8125	19.5	19.1875	18.6875	18.5	18.25	3.57	10.386
2025/5/7 11:00	18.62	28.92	31.26	28.59	31.95	31.58	36.43	37.41	34.58	35.16	23.375	19.75	19.625	20	20.0625	19.8125	19.4375	19.1875	18.6875	18.4375	18.25	3.576	10.197
2025/5/7 12:00	18.61	28.93	31.25	28.58	31.95	31.56	36.42	37.4	34.56	35.15	26.125	20.5	19.75	20	20.0625	19.8125	19.5	19.1875	18.6875	18.5	18.25	3.582	10.224
2025/5/7 13:00	18.61	28.94	31.26	28.59	31.95	31.57	36.41	37.4	34.56	35.15	28.6875	21.4375	19.875	20	20	19.75	19.4375	19.1875	18.6875	18.5	18.25	3.582	10.215
2025/5/7 14:00	18.57	28.95	31.27	28.59	31.94	31.56	36.42	37.4	34.56	35.15	30.375	22.5625	20.1875	20	20	19.75	19.5	19.1875	18.6875	18.5	18.25	3.582	9.972
2025/5/7 14:59	18.54	28.95	31.26	28.59	31.94	31.55	36.41	37.39	34.56	35.15	31.0625	23.5	20.5625	20.0625	19.9375	19.75	19.4375	19.1875	18.6875	18.5	18.25	3.582	10.26
2025/5/7 16:00	18.5	28.94	31.28	28.6	31.95	31.57	36.41	37.39	34.55	35.15	31.0625	24.25	20.9375	20.125	19.9375	19.6875	19.4375	19.1875	18.75	18.5	18.25	3.588	10.305
2025/5/7 17:00	18.44	28.94	31.26	28.6	31.96	31.57	36.4	37.39	34.55	35.14	30.1875	24.8125	21.3125	20.3125	19.9375	19.6875	19.4375	19.1875	18.6875	18.5	18.25	3.588	10.251
2025/5/7 18:00	18.4	28.92	31.27	28.61	31.96	31.55	36.41	37.4	34.55	35.14	28.5	24.9375	21.6875	20.4375	20	19.6875	19.4375	19.1875	18.6875	18.5	18.25	3.582	9.882
2025/5/7 19:00	18.37	28.87	31.26	28.6	31.96	31.55	36.41	37.38	34.54	35.13	26.1875	24.75	22	20.625	20.0625	19.6875	19.4375	19.1875	18.75	18.5	18.3125	3.576	8.793
2025/5/7 20:00	18.32	28.84	31.23	28.61	31.96	31.55	36.4	37.39	34.55	35.14	24.25	24.25	22.125	20.8125	20.0625	19.6875	19.4375	19.1875	18.6875	18.5	18.25	3.546	0.108
2025/5/7 21:00	18.31	28.81	31.22	28.59	31.96	31.55	36.4	37.39	34.54	35.13	23	23.6875	22.1875	20.9375	20.1875	19.6875	19.4375	19.1875	18.6875	18.5	18.3125	3.504	0.036
2025/5/7 22:00	18.25	28.79	31.2	28.59	31.94	31.55	36.4	37.38	34.54	35.14	22.1875	23.1875	22.1875	21.0625	20.25	19.75	19.4375	19.1875	18.75	18.5	18.25	3.48	0.027
2025/5/7 23:00	18.25	28.78	31.19	28.58	31.95	31.54	36.39	37.39	34.54	35.14	21.6875	22.6875	22.0625	21.125	20.3125	19.75	19.4375	19.1875	18.6875	18.5	18.25	3.456	0.018
2025/5/8 0:00	18.25	28.75	31.19	28.56	31.95	31.55	36.39	37.39	34.53	35.12	21.1875	22.3125	21.9375	21.125	20.4375	19.8125	19.4375	19.1875	18.6875	18.5625	18.3125	3.438	0.018
2025/5/8 1:00	18.24	28.74	31.17	28.56	31.94	31.54	36.4	37.39	34.53	35.14	20.5	21.9375	21.8125	21.1875	20.5	19.875	19.4375	19.1875	18.6875	18.5	18.25	3.42	0.018
2025/5/8 2:00	18.22	28.72	31.15	28.56	31.93	31.54	36.39	37.37	34.54	35.12	19.9375	21.625	21.6875	21.1875	20.5	19.875	19.4375	19.1875	18.75	18.5	18.25	3.408	0.018
2025/5/8 3:00	18.21	28.7	31.14	28.54	31.92	31.54	36.39	37.38	34.53	35.12	19.4375	21.3125	21.5625	21.1875	20.5625	19.9375	19.5	19.1875	18.75	18.5	18.3125	3.396	0.009
2025/5/8 3:59	18.19	28.69	31.14	28.53	31.92	31.53	36.38	37.37	34.53	35.12	19	21	21.375	21.125	20.5625	19.9375	19.5	19.1875	18.6875	18.5	18.3125	3.384	0.009
2025/5/8 5:00	18.19	28.68	31.11	28.52	31.91	31.54	36.38	37.38	34.53	35.12	18.6875	20.6875	21.25	21.125	20.5625	20	19.5	19.25	18.75	18.5	18.3125	3.378	0.081
2025/5/8 5:59	18.18	28.67	31.11	28.51	31.9	31.53	36.38	37.37	34.52	35.12	18.4375	20.375	21.125	21.0625	20.625	20	19.5625	19.25	18.75	18.5	18.3125	3.372	5.832
2025/5/8 6:59	18.17	28.67	31.11	28.51	31.9	31.52	36.38	37.37	34.53	35.11	18.875	20.25	21	21	20.5625	20	19.5625	19.25	18.75	18.5	18.3125	3.546	10.413
2025/5/8 8:00	18.17	28.66	31.12	28.5	31.9	31.52	36.37	37.37	34.52	35.11	19.3125	20.125	20.875	20.875	20.5625	20	19.5625	19.25	18.75	18.5	18.25	3.54	10.512
2025/5/8 9:00	18.16	28.66	31.1	28.49	31.88	31.51	36.37	37.37	34.52	35.11	20.25	20.1875	20.75	20.875	20.5625	20.0625	19.5625	19.25	18.75	18.5	18.3125	3.552	10.611
2025/5/8 10:00	18.14	28.66	31.09	28.49	31.88	31.5	36.36	37.35	34.52	35.11	22	20.4375	20.625	20.8125	20.5625	20.0625	19.625	19.25	18.75	18.5	18.3125	3.564	10.575
2025/5/8 11:00	18.14	28.66	31.1	28.49	31.88	31.5	36.35	37.35	34.5	35.11	23.8125	20.875	20.6875	20.75	20.5	20.0625	19.625	19.3125	18.75	18.5	18.3125	3.576	10.485
2025/5/8 12:00	18.11	28.67	31.1	28.48	31.87	31.5	36.35	37.35	34.51	35.11	26.5	21.5	20.6875	20.6875	20.5	20.0625	19.625	19.3125	18.75	18.5625	18.3125	3.582	10.179
2025/5/8 13:00	18.11	28.67	31.1	28.49	31.87	31.5	36.35	37.34	34.5	35.11	27.5	22.3125	20.875	20.6875	20.5	20.0625	19.625	19.3125	18.8125	18.5625	18.3125	3.582	10.539
2025/5/8 14:00	18.08	28.67	31.1	28.5	31.88	31.49	36.34	37.33	34.5	35.1	28.0625	23	21.0625	20.6875	20.4375	20	19.625	19.25	18.8125	18.5625	18.3125	3.582	10.368
2025/5/8 15:00	18.04	28.66	31.1	28.5	31.87	31.49	36.34	37.34	34.5	35.1	28.5625	23.5625	21.3125	20.75	20.4375	20.0625	19.625	19.3125	18.75	18.5625	18.3125	3.582	10.368
2025/5/8 16:00	18.01	28.66	31.1	28.5	31.87	31.49	36.34	37.34	34.49	35.1	27.6875	23.9375	21.5625	20.8125	20.4375	20.0625	19.625	19.3125	18.8125	18.5625	18.3125	3.582	10.404
2025/5/8 17:00	17.97	28.64	31.08	28.5	31.86	31.49	36.34	37.34	34.5	35.1	26.6875	24.125	21.8125	20.9375	20.4375	20.0625	19.625	19.3125	18.8125	18.5625	18.3125	3.582	9.99
2025/5/8 18:00	17.95	28.62	31.09	28.5	31.87	31.49	36.34	37.34	34.49	35.1	25.25	23.9375	22	21	20.4375	20.0625	19.625	19.3125	18.8125	18.5625	18.3125	3.576	9.9
2025/5/8 19:00	17.9	28.6	31.08	28.5	31.88	31.49	36.34	37.34	34.49	35.1	23.9375	23.6875	22.125	21.125	20.5	20	19.625	19.3125	18.8125	18.5625	18.3125	3.576	8.208
2025/5/8 20:00	17.91	28.58	31.06	28.49	31.87	31.47	36.34	37.34	34.49	35.1	22.8125	23.3125	22.125	21.1875	20.5625	20.0625	19.6875	19.3125	18.8125	18.5625	18.3125	3.54	0.099
2025/5/8 21:00	17.86	28.56	31.05	28.49	31.87	31.48	36.33	37.34	34.5	35.1	22.0625	22.875	22.125	21.3125	20.625	20.0625	19.6875	19.3125	18.8125	18.5625	18.3125	3.504	0.036
2025/5/8 22:00	17.87	28.55	31.04	28.47	31.85	31.48	36.32	37.34	34.48	35.1	21.4375	22.5	22.0625	21.375	20.6875	20.125	19.625	19.375	18.8125	18.625	18.3125	3.474	0.027
2025/5/8 23:00	17.87	28.52	31.04	28.47	31.85	31.48	36.32	37.34	34.5	35.1	20.9375	22.1875	21.9375	21.375	20.6875	20.125	19.6875	19.375	18.8125	18.5625	18.3125	3.45	0.018
2025/5/9 0:00	17.89	28.51	31.04	28.46	31.86	31.47	36.32	37.33	34.49	35.1	20.1875	21.8125	21.8125	21.3125	20.75	20.125	19.6875	19.375	18.8125	18.5625	18.3125	3.432	0.018
2025/5/9 1:00	17.95	28.49	31.02	28.46	31.85	31.47	36.32	37.34	34.49	35.09	19.8125	21.5	21.6875	21.375	20.75	20.125	19.6875	19.375	18.8125	18.5625	18.375	3.42	0.018
2025/5/9 2:00	18.05	28.49	31.03	28.44	31.83	31.46	36.32	37.33	34.47	35.09	19.6875	21.1875	21.5625	21.25	20.75	20.1875	19.6875	19.375	18.8125	18.5625	18.375	3.408	0.009
2025/5/9 3:00	18.15	28.47	31.02	28.44	31.83	31.45	36.32	37.32	34.48	35.1	19.4375	20.9375	21.4375	21.25	20.75	20.1875	19.75	19.375	18.875	18.625	18.3125	3.396	0.009
2025/5/9 4:00	18.25	28.46	30.99	28.44	31.83	31.46	36.32	37.33	34.49	35.08	19.125	20.75	21.3125	21.25	20.75	20.1875	19.6875	19.375	18.8125	18.5625	18.375	3.384	0.009
2025/5/9 5:00	18.33	28.46	31	28.42	31.83	31.45	36.31	37.33	34.47	35.08	18.875	20.5625	21.1875	21.1875	20.75	20.1875	19.75	19.375	18.8125	18.625	18.375	3.378	0.009
2025/5/9 6:00	18.42	28.46	30.99	28.42	31.81	31.45	36.31	37.32	34.47	35.08	18.6875	20.375	21.0625	21.125	20.75	20.25	19.75	19.375	18.875	18.5625	18.375	3.366	5.742
2025/5/9 7:00	18.48	28.47	31	28.41	31.81	31.44	36.31	37.32	34.47	35.08	18.875	20.25	20.9375	21.0625	20.75	20.25	19.75	19.375	18.875	18.625	18.375	3.402	5.868
2025/5/9 8:00	18.55	28.47	30.99	28.41	31.8	31.44	36.3	37.32	34.47	35.08	19.25	20.125	20.8125	21	20.6875	20.25	19.8125	19.4375	18.875	18.625	18.375	3.522	10.413
2025/5/9 9:00	18.61	28.47	30.99	28.4	31.8	31.43	36.29	37.31	34.46	35.08	21	20.25	20.75	20.9375	20.6875	20.25	19.75	19.4375	18.875	18.625	18.375	3.54	10.593
2025/5/9 10:00	18.65	28.49	30.99	28.4	31.79	31.43	36.29	37.31	34.46	35.08	23.375	20.625	20.6875	20.875	20.6875	20.25	19.8125	19.4375	18.875	18.625	18.375	3.564	10.539
2025/5/9 10:59	18.66	28.51	30.99	28.41	31.79	31.43	36.28	37.31	34.47	35.07	25.25	21.25	20.75	20.8125	20.625	20.25	19.8125	19.4375	18.875	18.625	18.375	3.57	10.278
2025/5/9 12:00	18.64	28.5	30.99	28.4	31.8	31.42	36.28	37.3	34.45	35.07	26	21.875	20.8125	20.75	20.625	20.1875	19.8125	19.4375	18.875	18.6875	18.375	3.576	10.422
2025/5/9 12:59	18.6	28.52	30.99	28.4	31.8	31.43	36.28	37.3	34.44	35.07	26.125	22.4375	21	20.75	20.5625	20.1875	19.8125	19.4375	18.9375	18.625	18.375	3.582	10.467
2025/5/9 14:00	18.58	28.53	30.98	28.41	31.79	31.42	36.28	37.3	34.46	35.05	26.125	22.8125	21.1875	20.8125	20.5625	20.1875	19.8125	19.4375	18.9375	18.625	18.4375	3.582	10.557
2025/5/9 15:00	18.55	28.53	30.98	28.41	31.8	31.42	36.28	37.3	34.44	35.07	25.3125	23.0625	21.375	20.8125	20.5625	20.1875	19.8125	19.4375	18.9375	18.625	18.375	3.582	10.602
2025/5/9 16:00	18.52	28.51	30.99	28.4	31.79	31.42	36.28	37.3	34.44	35.06	23.125	22.9375	21.5625	20.875	20.5625	20.1875	19.8125	19.4375	18.9375	18.6875	18.4375	3.582	10.818
2025/5/9 17:00	18.49	28.52	30.97	28.41	31.79	31.42	36.26	37.3	34.44	35.07	23.75	22.75	21.625	21	20.5625	20.1875	19.8125	19.5	18.9375	18.6875	18.375	3.582	10.395
2025/5/9 18:00	18.47	28.52	30.96	28.41	31.79	31.42	36.26	37.3	34.44	35.06	22.25	22.625	21.6875	21.0625	20.5625	20.1875	19.8125	19.4375	18.9375	18.6875	18.4375	3.576	10.188
2025/5/9 18:59	18.44	28.5	30.97	28.39	31.79	31.42	36.27	37.32	34.44	35.06	20.875	22.3125	21.6875	21.125	20.625	20.1875	19.8125	19.5	18.9375	18.6875	18.4375	3.576	9.225
2025/5/9 20:00	18.41	28.46	30.95	28.39	31.79	31.42	36.26	37.32	34.44	35.05	19.375	21.8125	21.6875	21.125	20.625	20.1875	19.75	19.5	18.9375	18.6875	18.4375	3.552	0.126
2025/5/9 21:00	18.4	28.47	30.93	28.37	31.78	31.41	36.26	37.3	34.44	35.06	18.8125	21.3125	21.5625	21.1875	20.6875	20.1875	19.75	19.5	18.9375	18.6875	18.4375	3.516	0.036
2025/5/9 22:00	18.39	28.46	30.92	28.37	31.78	31.39	36.26	37.3	34.44	35.06	18.375	20.875	21.4375	21.1875	20.6875	20.1875	19.8125	19.5	18.9375	18.6875	18.4375	3.48	0.027
2025/5/9 22:59	18.38	28.44	30.91	28.36	31.77	31.39	36.26	37.3	34.44	35.05	17.6875	20.4375	21.25	21.125	20.6875	20.1875	19.8125	19.5	18.9375	18.6875	18.4375	3.462	0.018
2025/5/9 23:59	18.35	28.44	30.89	28.35	31.76	31.39	36.24	37.3	34.44	35.06	17	20	21.0625	21.125	20.6875	20.25	19.8125	19.5	18.9375	18.6875	18.4375	3.438	0.018
2025/5/10 0:59	18.37	28.43	30.87	28.32	31.74	31.39	36.26	37.3	34.44	35.06	15.9375	19.5	20.875	21.0625	20.75	20.25	19.8125	19.5	19	18.6875	18.4375	3.426	0.009
2025/5/10 2:00	18.37	28.43	30.87	28.31	31.73	31.38	36.24	37.3	34.44	35.06	15.4375	19	20.6875	21	20.6875	20.25	19.8125	19.5	18.9375	18.6875	18.4375	3.408	0.009
2025/5/10 3:00	18.37	28.43	30.87	28.3	31.73	31.38	36.24	37.3	34.43	35.05	15.1875	18.625	20.4375	20.875	20.6875	20.25	19.8125	19.5	19	18.75	18.4375	3.402	0.009
2025/5/10 4:00	18.36	28.41	30.86	28.29	31.72	31.37	36.23	37.3	34.42	35.06	14.3125	18.125	20.25	20.75	20.625	20.1875	19.8125	19.5	18.9375	18.75	18.4375	3.39	0.009
2025/5/10 4:59	18.36	28.42	30.86	28.29	31.69	31.35	36.23	37.28	34.43	35.05	14.0625	17.8125	20	20.6875	20.5625	20.25	19.8125	19.5	19	18.6875	18.4375	3.378	0.72
2025/5/10 5:59	18.35	28.42	30.87	28.28	31.69	31.36	36.22	37.28	34.42	35.04	13.875	17.5	19.8125	20.5625	20.5625	20.25	19.8125	19.5	19	18.75	18.4375	3.366	5.85
2025/5/10 6:59	18.33	28.44	30.88	28.29	31.7	31.35	36.22	37.27	34.42	35.04	15	17.5625	19.625	20.4375	20.5	20.1875	19.8125	19.5	19	18.75	18.4375	3.516	5.985
2025/5/10 7:59	18.31	28.44	30.89	28.29	31.7	31.35	36.22	37.27	34.41	35.05	16.6875	17.625	19.5	20.3125	20.4375	20.1875	19.8125	19.5	19	18.75	18.4375	3.528	10.8
2025/5/10 9:00	18.31	28.46	30.89	28.29	31.71	31.35	36.21	37.27	34.42	35.04	19.25	17.875	19.3125	20.1875	20.4375	20.1875	19.8125	19.5	19	18.75	18.5	3.552	10.683
2025/5/10 9:59	18.28	28.47	30.9	28.31	31.71	31.35	36.22	37.27	34.42	35.03	21.8125	18.4375	19.25	20.125	20.3125	20.125	19.8125	19.5	19	18.75	18.5	3.57	10.449
2025/5/10 11:00	18.26	28.49	30.9	28.3	31.72	31.35	36.21	37.27	34.41	35.03	24.625	19.1875	19.25	20	20.25	20.0625	19.8125	19.5	19	18.75	18.4375	3.576	10.233
2025/5/10 12:00	18.24	28.52	30.92	28.3	31.72	31.34	36.2	37.26	34.41	35.03	26.875	20.125	19.375	19.9375	20.1875	20.0625	19.8125	19.5	19	18.75	18.5	3.582	10.188
2025/5/10 13:00	18.21	28.51	30.91	28.31	31.71	31.35	36.2	37.27	34.41	35.02	28.75	21.1875	19.625	19.9375	20.125	20.0625	19.75	19.5	19	18.75	18.5	3.582	10.251
2025/5/10 14:00	18.16	28.52	30.92	28.31	31.71	31.35	36.19	37.26	34.4	35.02	30.125	22.25	19.875	19.9375	20.0625	20	19.75	19.5	19	18.75	18.5	3.582	10.179
2025/5/10 14:59	18.15	28.52	30.93	28.31	31.72	31.34	36.2	37.26	34.4	35.02	30.9375	23.25	20.3125	19.9375	20.0625	19.9375	19.75	19.5	19	18.75	18.5	3.582	10.422
2025/5/10 15:59	18.1	28.51	30.93	28.32	31.72	31.34	36.2	37.26	34.4	35.02	30.3125	24	20.75	20.0625	20.0625	19.9375	19.75	19.5	19	18.75	18.5	3.582	10.242
2025/5/10 16:59	18.08	28.51	30.92	28.33	31.73	31.35	36.19	37.26	34.4	35.01	28.625	24.375	21.125	20.1875	20.0625	19.875	19.6875	19.5	19	18.75	18.5	3.582	10.422
2025/5/10 17:59	18.02	28.48	30.91	28.33	31.73	31.34	36.19	37.26	34.38	35.01	26.5	24.375	21.5	20.375	20.0625	19.875	19.6875	19.5	19	18.75	18.5	3.582	10.143
2025/5/10 18:59	17.99	28.44	30.9	28.33	31.72	31.35	36.19	37.26	34.4	35.01	24.1875	23.9375	21.75	20.5625	20.125	19.875	19.6875	19.5	19	18.75	18.5	3.576	9.18
2025/5/10 20:00	17.97	28.39	30.88	28.32	31.73	31.34	36.2	37.26	34.38	35.01	21.625	23.3125	21.875	20.6875	20.1875	19.875	19.6875	19.4375	19	18.8125	18.5	3.558	0.135
2025/5/10 21:00	17.94	28.36	30.85	28.31	31.73	31.34	36.2	37.26	34.38	35	19.8125	22.5625	21.8125	20.8125	20.25	19.875	19.6875	19.4375	19	18.75	18.5625	3.516	0.036
2025/5/10 22:00	17.95	28.34	30.81	28.3	31.72	31.34	36.18	37.26	34.38	35	18.3125	21.75	21.6875	20.9375	20.3125	19.875	19.625	19.4375	19	18.75	18.5	3.486	0.018
2025/5/10 22:59	17.93	28.33	30.81	28.27	31.7	31.33	36.18	37.26	34.38	35	17.3125	21	21.5	20.9375	20.375	19.9375	19.625	19.4375	19	18.75	18.5	3.462	0.018
2025/5/10 23:59	17.94	28.32	30.79	28.26	31.69	31.32	36.17	37.25	34.37	35	16.25	20.25	21.3125	20.9375	20.375	19.9375	19.6875	19.4375	19	18.75	18.5	3.444	0.018
2025/5/11 0:59	17.94	28.3	30.76	28.23	31.66	31.31	36.17	37.25	34.37	35	15.25	19.5	21.0625	20.9375	20.4375	20	19.6875	19.4375	19	18.75	18.5	3.426	0.009
2025/5/11 2:00	17.91	28.3	30.76	28.22	31.66	31.29	36.16	37.26	34.37	35	14.5	18.875	20.75	20.875	20.4375	20	19.6875	19.4375	18.9375	18.75	18.5	3.414	0.009
2025/5/11 3:00	17.93	28.28	30.75	28.2	31.64	31.29	36.16	37.25	34.37	34.98	13.875	18.3125	20.5	20.8125	20.4375	20	19.6875	19.4375	19	18.75	18.5625	3.402	0.009
2025/5/11 4:00	17.92	28.3	30.76	28.21	31.63	31.28	36.15	37.24	34.36	34.98	13.8125	17.9375	20.25	20.6875	20.5	20.0625	19.6875	19.4375	19	18.75	18.5625	3.39	0.009
2025/5/11 4:59	17.89	28.3	30.76	28.2	31.63	31.29	36.15	37.24	34.36	34.99	13.625	17.625	20	20.5625	20.4375	20.0625	19.6875	19.4375	19	18.75	18.5	3.384	1.278
2025/5/11 5:59	17.89	28.31	30.76	28.2	31.63	31.28	36.14	37.24	34.36	34.97	13.8125	17.4375	19.75	20.5	20.4375	20.0625	19.6875	19.4375	19	18.75	18.5625	3.366	5.841
2025/5/11 7:00	17.87	28.32	30.77	28.21	31.64	31.28	36.14	37.22	34.36	34.97	14.9375	17.4375	19.5625	20.375	20.375	20.0625	19.6875	19.4375	19	18.75	18.5625	3.516	5.976
2025/5/11 8:00	17.85	28.32	30.78	28.22	31.63	31.28	36.14	37.22	34.34	34.97	17.25	17.5625	19.375	20.25	20.3125	20.0625	19.6875	19.4375	19	18.8125	18.5625	3.528	10.746
2025/5/11 9:00	17.83	28.33	30.78	28.23	31.64	31.28	36.13	37.22	34.35	34.96	20.4375	17.9375	19.25	20.125	20.25	20	19.6875	19.4375	19	18.75	18.5	3.552	10.674
2025/5/11 10:00	17.79	28.34	30.79	28.22	31.64	31.27	36.13	37.22	34.34	34.96	23.6875	18.6875	19.1875	20	20.1875	20	19.6875	19.4375	19	18.75	18.5	3.57	10.431
2025/5/11 11:00	17.78	28.35	30.78	28.22	31.64	31.28	36.13	37.21	34.35	34.94	26.8125	19.6875	19.25	19.9375	20.125	20	19.6875	19.5	19	18.75	18.5625	3.576	10.314
2025/5/11 12:00	17.73	28.37	30.81	28.24	31.65	31.27	36.14	37.22	34.34	34.95	29.1875	20.875	19.4375	19.8125	20.0625	19.9375	19.6875	19.4375	19	18.8125	18.5	3.582	10.251
2025/5/11 13:00	17.68	28.37	30.81	28.24	31.65	31.27	36.13	37.22	34.34	34.94	31.125	22.0625	19.75	19.8125	20	19.9375	19.6875	19.4375	19	18.75	18.5625	3.582	10.233
2025/5/11 14:00	17.62	28.36	30.81	28.24	31.65	31.27	36.13	37.21	34.33	34.93	32.4375	23.25	20.125	19.875	20	19.875	19.6875	19.4375	19	18.8125	18.5625	3.582	10.215
2025/5/11 15:00	17.56	28.35	30.8	28.25	31.64	31.27	36.12	37.22	34.33	34.93	33.25	24.375	20.625	20	19.9375	19.875	19.6875	19.4375	19	18.75	18.5625	3.582	10.26
2025/5/11 16:00	17.47	28.35	30.81	28.26	31.66	31.28	36.12	37.21	34.32	34.92	33.3125	25.25	21.125	20.0625	19.9375	19.8125	19.625	19.4375	19	18.8125	18.5625	3.588	10.341
2025/5/11 17:00	17.42	28.33	30.79	28.26	31.66	31.27	36.12	37.22	34.33	34.92	32.625	25.875	21.625	20.3125	19.9375	19.8125	19.625	19.4375	19	18.75	18.5625	3.588	10.161
2025/5/11 18:00	17.35	28.32	30.78	28.27	31.66	31.27	36.1	37.22	34.31	34.92	30.75	26.125	22.0625	20.5	20	19.8125	19.625	19.4375	18.9375	18.8125	18.5625	3.582	9.63
2025/5/11 19:00	17.32	28.28	30.77	28.26	31.67	31.28	36.1	37.22	34.32	34.92	28.0625	25.875	22.4375	20.75	20.125	19.8125	19.5625	19.4375	19	18.8125	18.5625	3.576	8.802
2025/5/11 20:00	17.27	28.25	30.76	28.26	31.66	31.29	36.09	37.23	34.32	34.92	25.625	25.3125	22.625	20.9375	20.1875	19.8125	19.5625	19.4375	18.9375	18.75	18.5625	3.552	0.126
2025/5/11 21:00	17.2	28.22	30.74	28.26	31.67	31.29	36.11	37.23	34.32	34.92	23.9375	24.5625	22.6875	21.125	20.25	19.8125	19.5625	19.375	18.9375	18.75	18.5625	3.51	0.036
2025/5/11 22:00	17.19	28.19	30.72	28.25	31.66	31.27	36.11	37.22	34.32	34.92	22.6875	23.875	22.625	21.25	20.375	19.875	19.625	19.375	18.9375	18.75	18.5625	3.486	0.027
2025/5/11 22:59	17.14	28.16	30.7	28.24	31.66	31.27	36.1	37.22	34.31	34.92	21.5625	23.25	22.5	21.375	20.5	19.9375	19.625	19.375	19	18.8125	18.5625	3.462	0.018
2025/5/12 0:00	17.17	28.15	30.69	28.24	31.66	31.27	36.1	37.22	34.31	34.91	20.9375	22.6875	22.375	21.4375	20.5625	19.9375	19.625	19.375	18.9375	18.8125	18.5625	3.438	0.018
2025/5/12 0:59	17.15	28.14	30.69	28.22	31.65	31.28	36.09	37.23	34.32	34.92	20.1875	22.125	22.1875	21.4375	20.625	20	19.625	19.375	18.9375	18.75	18.5625	3.426	0.018
2025/5/12 2:00	17.1	28.11	30.67	28.22	31.64	31.27	36.09	37.22	34.31	34.92	19.5625	21.6875	22	21.4375	20.6875	20.0625	19.625	19.4375	18.9375	18.75	18.5625	3.408	0.009
2025/5/12 3:00	17.11	28.09	30.64	28.21	31.64	31.27	36.09	37.22	34.31	34.91	18.5625	21.1875	21.75	21.375	20.6875	20.0625	19.625	19.375	18.9375	18.8125	18.5625	3.396	0.009
2025/5/12 4:00	17.11	28.08	30.65	28.2	31.63	31.26	36.09	37.23	34.3	34.91	18.4375	20.8125	21.5625	21.3125	20.75	20.125	19.6875	19.375	18.9375	18.8125	18.5625	3.39	0.009
2025/5/12 5:00	17.09	28.07	30.64	28.2	31.63	31.26	36.08	37.21	34.3	34.91	18.125	20.4375	21.375	21.25	20.75	20.1875	19.6875	19.4375	19	18.8125	18.5625	3.378	1.044
2025/5/12 6:00	17.08	28.08	30.63	28.18	31.63	31.24	36.08	37.22	34.31	34.91	18.125	20.1875	21.125	21.1875	20.75	20.1875	19.75	19.4375	18.9375	18.75	18.5625	3.366	5.814
2025/5/12 7:00	17.06	28.07	30.63	28.18	31.63	31.25	36.08	37.22	34.3	34.91	19.1875	20	21	21.125	20.75	20.1875	19.75	19.4375	18.9375	18.8125	18.5625	3.558	10.395
2025/5/12 8:00	16.99	28.07	30.62	28.18	31.61	31.25	36.07	37.21	34.29	34.9	21.1875	20.0625	20.8125	21.0625	20.75	20.25	19.75	19.4375	18.9375	18.8125	18.5625	3.54	10.575
2025/5/12 9:00	16.95	28.06	30.62	28.17	31.61	31.24	36.06	37.21	34.29	34.9	23.5	20.4375	20.6875	20.9375	20.6875	20.1875	19.8125	19.5	18.9375	18.8125	18.5625	3.558	10.44
2025/5/12 10:00	16.93	28.07	30.62	28.16	31.61	31.23	36.04	37.2	34.3	34.89	26.5625	21.0625	20.6875	20.875	20.6875	20.25	19.8125	19.5	19	18.75	18.5625	3.57	10.404
2025/5/12 10:59	16.91	28.08	30.63	28.17	31.61	31.24	36.05	37.2	34.3	34.89	29.5	22	20.8125	20.8125	20.6875	20.1875	19.8125	19.5	19	18.75	18.5625	3.576	10.233
2025/5/12 11:59	16.87	28.09	30.64	28.17	31.61	31.24	36.04	37.2	34.29	34.89	31.9375	23.125	21	20.8125	20.625	20.1875	19.8125	19.5	19	18.8125	18.5625	3.582	10.287
2025/5/12 13:00	16.85	28.09	30.63	28.17	31.6	31.24	36.03	37.2	34.28	34.88	33.0625	24.25	21.25	20.8125	20.5625	20.1875	19.8125	19.5	19	18.8125	18.5625	3.582	10.233
2025/5/12 13:59	16.8	28.08	30.63	28.18	31.6	31.24	36.04	37.2	34.28	34.88	34.8125	25.3125	21.6875	20.875	20.5625	20.1875	19.8125	19.5	19	18.8125	18.5625	3.582	10.017
2025/5/12 15:00	16.71	28.08	30.63	28.19	31.61	31.23	36.03	37.2	34.28	34.88	36.0625	26.4375	22.125	21	20.5625	20.1875	19.8125	19.5625	19	18.8125	18.5625	3.582	10.107
2025/5/12 16:00	16.7	28.06	30.63	28.19	31.61	31.24	36.03	37.2	34.28	34.88	35.9375	27.3125	22.625	21.125	20.5625	20.1875	19.8125	19.5	19	18.8125	18.5625	3.588	10.134
2025/5/12 16:59	16.63	28.06	30.62	28.19	31.63	31.24	36.02	37.2	34.27	34.87	35.3125	28	23.125	21.375	20.625	20.1875	19.8125	19.5625	19	18.8125	18.5625	3.588	10.044
2025/5/12 17:59	16.63	28.02	30.62	28.21	31.63	31.24	36.03	37.19	34.28	34.88	33.125	28.1875	23.5625	21.5625	20.6875	20.1875	19.8125	19.5	19.0625	18.8125	18.5625	3.582	9.585
2025/5/12 18:59	16.56	27.99	30.6	28.2	31.62	31.24	36.03	37.19	34.28	34.87	30.6875	27.9375	23.9375	21.8125	20.8125	20.25	19.8125	19.5	19.0625	18.8125	18.5625	3.576	8.406
2025/5/12 20:00	16.53	27.96	30.59	28.2	31.63	31.25	36.02	37.2	34.28	34.87	28.75	27.375	24.1875	22	20.9375	20.25	19.8125	19.5	19	18.8125	18.5625	3.546	0.126
2025/5/12 21:00	16.5	27.93	30.58	28.19	31.62	31.24	36.02	37.19	34.27	34.87	27.375	26.75	24.25	22.1875	21	20.3125	19.8125	19.5625	19.0625	18.8125	18.625	3.51	0.045
2025/5/12 22:00	16.44	27.91	30.56	28.19	31.62	31.23	36.01	37.19	34.27	34.87	26.375	26.1875	24.1875	22.375	21.125	20.3125	19.875	19.5625	19.0625	18.8125	18.625	3.48	0.027
2025/5/12 23:00	16.4	27.89	30.54	28.17	31.61	31.23	36.02	37.19	34.28	34.88	25.5	25.625	24.0625	22.5	21.25	20.4375	19.875	19.5625	19.0625	18.8125	18.5625	3.456	0.027
2025/5/13 0:00	16.46	27.84	30.53	28.18	31.62	31.23	36.01	37.2	34.28	34.86	24.4375	25.125	24	22.5625	21.3125	20.4375	19.875	19.5625	19.0625	18.8125	18.625	3.438	0.018
2025/5/13 1:00	16.45	27.8	30.52	28.15	31.61	31.22	36.02	37.2	34.27	34.86	23.4375	24.625	23.8125	22.625	21.4375	20.5	19.9375	19.5625	19.0625	18.875	18.625	3.42	0.018
2025/5/13 2:00	16.4	27.78	30.51	28.16	31.6	31.22	36.01	37.2	34.26	34.87	23.125	24.25	23.6875	22.625	21.5	20.5625	19.9375	19.5625	19.0625	18.875	18.625	3.408	0.018
2025/5/13 3:00	16.43	27.77	30.5	28.14	31.59	31.23	35.99	37.22	34.28	34.86	22.75	23.8125	23.5	22.625	21.5625	20.625	20	19.625	19.0625	18.8125	18.625	3.396	0.009
2025/5/13 4:00	16.42	27.73	30.49	28.13	31.59	31.22	35.99	37.2	34.27	34.86	22.375	23.5	23.3125	22.5625	21.625	20.6875	20.0625	19.625	19.0625	18.875	18.625	3.384	0.009
2025/5/13 5:00	16.4	27.72	30.48	28.12	31.58	31.22	35.99	37.19	34.27	34.86	22.125	23.25	23.1875	22.5625	21.625	20.75	20.0625	19.625	19.125	18.875	18.625	3.378	0.603
2025/5/13 6:00	16.41	27.73	30.54	28.12	31.57	31.21	35.98	37.19	34.27	34.86	21.8125	22.9375	23	22.5	21.625	20.8125	20.125	19.6875	19.125	18.875	18.625	3.366	5.778
2025/5/13 7:00	16.4	27.74	30.55	28.11	31.57	31.21	35.97	37.19	34.26	34.86	22.125	22.75	22.875	22.4375	21.6875	20.8125	20.125	19.6875	19.125	18.875	18.625	3.408	5.85
2025/5/13 8:00	16.37	27.76	30.52	28.11	31.57	31.19	35.98	37.19	34.26	34.86	22.5625	22.625	22.75	22.375	21.6875	20.8125	20.1875	19.6875	19.125	18.875	18.625	3.54	10.107
2025/5/13 9:00	16.37	27.76	30.52	28.1	31.56	31.2	35.97	37.21	34.26	34.86	23.125	22.6875	22.625	22.3125	21.625	20.875	20.1875	19.75	19.125	18.875	18.625	3.552	10.269
2025/5/13 10:00	16.33	27.74	30.51	28.09	31.55	31.2	35.96	37.21	34.26	34.86	24.25	22.8125	22.5625	22.25	21.6875	20.875	20.25	19.75	19.125	18.875	18.625	3.558	10.332
2025/5/13 10:59	16.37	27.78	30.54	28.08	31.56	31.2	35.96	37.19	34.25	34.85	25.0625	23	22.5	22.1875	21.625	20.875	20.25	19.75	19.1875	18.9375	18.625	3.57	10.404
2025/5/13 12:00	16.34	27.73	30.55	28.08	31.54	31.19	35.95	37.19	34.24	34.86	26.625	23.375	22.5	22.1875	21.625	20.9375	20.25	19.8125	19.1875	18.9375	18.625	3.576	10.395
2025/5/13 12:59	16.56	27.78	30.54	28.07	31.54	31.19	35.94	37.19	34.26	34.85	27.9375	23.875	22.625	22.125	21.625	20.9375	20.3125	19.8125	19.1875	18.875	18.6875	3.582	10.341
2025/5/13 14:00	17.78	28	30.54	28.06	31.53	31.18	35.95	37.2	34.26	34.84	28.625	24.3125	22.6875	22.125	21.625	20.9375	20.3125	19.8125	19.1875	18.9375	18.6875	3.582	10.17
2025/5/13 15:00	19.51	28.89	30.86	28.11	31.54	31.18	35.94	37.19	34.26	34.85	29.6875	24.875	22.9375	22.1875	21.5625	20.9375	20.3125	19.8125	19.25	18.9375	18.6875	3.582	10.269
2025/5/13 16:00	20.86	29.76	31.44	28.57	31.72	31.26	36.01	37.2	34.26	34.84	29.75	25.3125	23.125	22.25	21.625	20.9375	20.3125	19.875	19.25	18.9375	18.6875	3.582	10.359
2025/5/13 16:59	21.97	30.58	32.12	29.31	32.25	31.51	36.17	37.25	34.28	34.86	29.5625	25.6875	23.375	22.3125	21.625	20.9375	20.375	19.875	19.25	18.9375	18.6875	3.582	10.008
2025/5/13 17:59	23.03	31.31	32.62	29.79	32.64	31.87	36.38	37.33	34.37	34.91	28.5625	25.875	23.625	22.4375	21.6875	21	20.375	19.9375	19.25	18.9375	18.6875	3.582	9.783
2025/5/13 18:59	23.96	31.89	33.02	30.14	32.95	32.19	36.64	37.51	34.51	35.01	26.8125	25.75	23.8125	22.625	21.8125	21.0625	20.4375	19.9375	19.25	18.9375	18.6875	3.576	8.865
2025/5/13 20:00	24.55	32.34	33.38	30.38	33.14	32.47	36.88	37.72	34.7	35.09	24.875	25.3125	23.9375	22.8125	21.875	21.125	20.5	19.9375	19.3125	19	18.6875	3.552	0.144
2025/5/13 21:00	24.98	32.71	33.7	30.58	33.28	32.68	37.12	37.87	34.94	35.21	23.4375	24.625	23.9375	22.9375	22	21.1875	20.5625	20	19.375	19	18.6875	3.516	0.036
2025/5/13 22:00	25.31	32.99	34.04	30.79	33.39	32.83	37.34	38.07	35.19	35.35	22.375	23.9375	23.8125	23	22.125	21.3125	20.625	20.0625	19.375	19.0625	18.75	3.48	0.027
2025/5/13 23:00	25.61	33.08	34.22	31.06	33.5	32.95	37.43	38.18	35.54	35.46	21.5625	23.25	23.5625	23.0625	22.25	21.375	20.6875	20.125	19.4375	19.125	18.8125	3.456	0.018
2025/5/14 0:00	25.69	33.19	34.33	31.2	33.57	33	37.54	38.2	35.88	35.59	20.875	22.6875	23.3125	23	22.3125	21.5	20.8125	20.25	19.5	19.1875	18.8125	3.438	0.018
2025/5/14 1:00	25.77	33.26	34.41	31.28	33.62	33.04	37.58	38.21	36.04	35.68	20.375	22.1875	23.0625	22.9375	22.375	21.5625	20.875	20.3125	19.5625	19.1875	18.875	3.42	0.018
2025/5/14 2:00	25.95	33.33	34.48	31.34	33.65	33.07	37.61	38.21	36.1	35.77	19.9375	21.6875	22.75	22.875	22.4375	21.6875	20.9375	20.375	19.6875	19.3125	18.9375	3.408	0.009
2025/5/14 3:00	26.06	33.39	34.53	31.38	33.66	33.09	37.65	38.23	36.14	35.86	19.5	21.3125	22.4375	22.75	22.4375	21.75	21.0625	20.4375	19.75	19.3125	19	3.396	0.009
2025/5/14 4:00	26.13	33.44	34.57	31.44	33.7	33.1	37.65	38.23	36.17	35.9	19.0625	20.9375	22.1875	22.625	22.375	21.75	21.125	20.5625	19.8125	19.375	19.0625	3.384	0.009
2025/5/14 5:00	26.2	33.49	34.62	31.48	33.7	33.1	37.66	38.23	36.18	35.91	18.5625	20.5625	21.9375	22.4375	22.3125	21.8125	21.1875	20.625	19.875	19.4375	19.125	3.378	1.08
2025/5/14 6:00	26.27	33.52	34.65	31.51	33.71	33.11	37.66	38.22	36.17	35.93	18.4375	20.3125	21.6875	22.25	22.25	21.8125	21.25	20.6875	19.9375	19.5625	19.125	3.366	5.814
2025/5/14 7:00	25.9	33.3	34.48	31.39	33.67	33.08	37.66	38.23	36.16	35.92	19.0625	20.125	21.4375	22.125	22.1875	21.8125	21.3125	20.75	20	19.625	19.25	3.564	10.287
2025/5/14 7:59	24.71	32.36	33.62	30.74	33.35	32.8	37.44	38.15	35.83	35.83	20.375	20.125	21.25	22	22.125	21.8125	21.3125	20.8125	20.0625	19.6875	19.25	3.54	10.548
2025/5/14 8:59	24.17	31.89	33.31	30.41	33.18	32.63	37.27	38.08	35.52	35.71	22.4375	20.4375	21.1875	21.8125	22	21.75	21.3125	20.8125	20.125	19.6875	19.3125	3.558	10.467
2025/5/14 9:59	23.83	31.64	33.14	30.23	33.06	32.51	37.17	38.03	35.34	35.63	24.6875	20.9375	21.125	21.75	21.9375	21.6875	21.3125	20.875	20.125	19.75	19.375	3.57	10.377
2025/5/14 11:00	23.56	31.45	33.03	30.1	32.97	32.42	37.1	37.97	35.25	35.55	26.6875	21.6875	21.1875	21.6875	21.875	21.625	21.3125	20.875	20.1875	19.75	19.375	3.576	10.233
2025/5/14 12:00	23.39	31.29	32.95	30	32.89	32.36	37.03	37.95	35.18	35.47	28.375	22.5	21.375	21.625	21.8125	21.625	21.25	20.875	20.1875	19.8125	19.4375	3.576	10.017
2025/5/14 13:00	23.19	31.17	32.9	29.93	32.84	32.29	36.98	37.92	35.13	35.44	29.125	23.375	21.625	21.625	21.75	21.5625	21.25	20.875	20.1875	19.8125	19.375	3.582	10.296
2025/5/14 14:00	22.95	31.08	32.83	29.86	32.78	32.26	36.96	37.9	35.09	35.4	29.1875	24.0625	21.875	21.6875	21.6875	21.5625	21.1875	20.875	20.25	19.8125	19.4375	3.582	10.278
2025/5/14 15:00	22.77	31	32.78	29.8	32.75	32.21	36.91	37.87	35.06	35.36	28.75	24.5625	22.1875	21.75	21.6875	21.5	21.25	20.875	20.1875	19.8125	19.4375	3.582	10.17
2025/5/14 16:00	22.65	30.89	32.73	29.74	32.71	32.17	36.9	37.84	35.04	35.34	27.6875	24.8125	22.5	21.875	21.6875	21.5	21.1875	20.8125	20.1875	19.8125	19.5	3.582	10.224
2025/5/14 17:00	22.57	30.86	32.67	29.69	32.67	32.14	36.86	37.81	35.01	35.31	26.75	24.75	22.75	22	21.6875	21.4375	21.1875	20.8125	20.1875	19.8125	19.5	3.582	10.089
2025/5/14 18:00	22.48	30.76	32.64	29.64	32.63	32.13	36.85	37.79	34.97	35.3	25.5625	24.6875	22.9375	22.0625	21.75	21.4375	21.125	20.8125	20.1875	19.875	19.5	3.576	9.333
2025/5/14 19:00	22.41	30.72	32.6	29.61	32.61	32.08	36.83	37.78	34.96	35.29	24.5	24.375	23.0625	22.25	21.75	21.4375	21.125	20.8125	20.1875	19.875	19.5	3.498	4.473
2025/5/14 20:00	22.36	30.71	32.57	29.57	32.57	32.07	36.82	37.76	34.94	35.28	23.6875	24.0625	23.0625	22.3125	21.8125	21.4375	21.125	20.8125	20.1875	19.875	19.5	3.468	0.117
2025/5/14 21:00	22.32	30.63	32.53	29.54	32.56	32.05	36.8	37.75	34.93	35.27	22.9375	23.75	23.0625	22.375	21.8125	21.4375	21.125	20.8125	20.1875	19.875	19.5	3.444	0.036
2025/5/14 22:00	22.29	30.64	32.55	29.51	32.53	32.03	36.79	37.73	34.93	35.26	22.1875	23.375	23	22.4375	21.875	21.4375	21.125	20.75	20.1875	19.875	19.5625	3.426	0.027
2025/5/14 22:59	22.26	30.63	32.52	29.47	32.51	32.02	36.78	37.73	34.9	35.25	21.5	23	22.9375	22.4375	21.9375	21.5	21.125	20.75	20.1875	19.875	19.5625	3.414	0.018
2025/5/15 0:00	22.22	30.61	32.5	29.42	32.49	32.01	36.75	37.72	34.89	35.26	21	22.6875	22.8125	22.4375	22	21.5	21.0625	20.75	20.1875	19.875	19.5	3.396	0.018
2025/5/15 0:59	22.21	30.6	32.47	29.41	32.47	31.98	36.74	37.7	34.88	35.24	20.5	22.375	22.6875	22.4375	22	21.5	21.125	20.75	20.1875	19.875	19.5625	3.39	0.009
2025/5/15 2:00	22.19	30.58	32.42	29.37	32.44	31.97	36.73	37.69	34.87	35.23	20	22.0625	22.5625	22.4375	22	21.5	21.125	20.75	20.1875	19.875	19.5	3.378	0.009
2025/5/15 3:00	22.16	30.55	32.38	29.36	32.43	31.95	36.73	37.68	34.87	35.22	19.5	21.75	22.4375	22.375	22	21.5	21.125	20.75	20.1875	19.875	19.5625	3.372	0.009
2025/5/15 3:59	22.14	30.51	32.36	29.32	32.4	31.94	36.71	37.68	34.85	35.21	19	21.4375	22.3125	22.3125	22	21.5625	21.125	20.75	20.1875	19.875	19.5625	3.366	0.009
2025/5/15 4:59	22.12	30.52	32.32	29.29	32.39	31.92	36.7	37.67	34.84	35.2	18.5625	21.125	22.125	22.3125	22	21.5625	21.125	20.75	20.1875	19.875	19.5625	3.36	2.016
2025/5/15 6:00	22.11	30.51	32.27	29.27	32.38	31.91	36.67	37.65	34.84	35.2	18.375	20.875	22	22.25	22	21.5625	21.125	20.75	20.1875	19.875	19.5625	3.354	5.823
2025/5/15 6:59	22.1	30.52	32.3	29.26	32.36	31.9	36.67	37.65	34.83	35.19	18.75	20.6875	21.8125	22.1875	22	21.5625	21.125	20.75	20.1875	19.875	19.5625	3.48	5.94
2025/5/15 8:00	22.08	30.51	32.27	29.25	32.36	31.89	36.66	37.65	34.81	35.18	19.625	20.625	21.6875	22.0625	21.9375	21.5625	21.125	20.75	20.1875	19.875	19.5625	3.528	10.53
2025/5/15 9:00	22.07	30.51	32.25	29.23	32.34	31.88	36.65	37.64	34.8	35.19	20.9375	20.6875	21.5625	22	21.9375	21.5	21.125	20.8125	20.1875	19.875	19.5625	3.546	10.584
2025/5/15 10:00	22.04	30.52	32.26	29.22	32.33	31.88	36.64	37.64	34.8	35.18	23.375	21.125	21.5	21.9375	21.875	21.5	21.125	20.75	20.1875	19.875	19.5625	3.564	10.449
2025/5/15 11:00	22	30.52	32.3	29.21	32.32	31.86	36.64	37.63	34.79	35.18	25.8125	21.6875	21.5	21.875	21.8125	21.5	21.125	20.75	20.1875	19.875	19.5625	3.576	10.251
2025/5/15 11:59	21.94	30.51	32.26	29.2	32.31	31.87	36.63	37.63	34.79	35.16	27.75	22.4375	21.625	21.8125	21.8125	21.5	21.0625	20.75	20.1875	19.875	19.5625	3.582	10.206
2025/5/15 13:00	21.84	30.52	32.29	29.19	32.31	31.84	36.63	37.62	34.78	35.15	28.75	23.25	21.8125	21.75	21.75	21.4375	21.125	20.75	20.1875	19.875	19.5625	3.582	10.125
2025/5/15 13:59	21.73	30.55	32.32	29.19	32.31	31.84	36.62	37.62	34.76	35.15	29.75	24.0625	22.0625	21.8125	21.75	21.4375	21.0625	20.75	20.1875	19.9375	19.5625	3.582	10.17
2025/5/15 15:00	21.66	30.46	32.31	29.18	32.3	31.84	36.6	37.59	34.76	35.14	30.25	24.6875	22.375	21.875	21.6875	21.4375	21.0625	20.75	20.1875	19.9375	19.5625	3.582	10.152
2025/5/15 16:00	21.57	30.46	32.31	29.18	32.29	31.83	36.59	37.59	34.76	35.14	30	25.3125	22.625	21.9375	21.6875	21.375	21.0625	20.75	20.1875	19.875	19.5625	3.588	10.233
2025/5/15 17:00	21.46	30.49	32.3	29.16	32.29	31.82	36.59	37.58	34.76	35.14	29.375	25.625	23	22.0625	21.75	21.375	21.0625	20.75	20.1875	19.875	19.5625	3.588	10.197
2025/5/15 18:00	21.35	30.49	32.28	29.16	32.28	31.82	36.59	37.59	34.75	35.13	28	25.6875	23.25	22.1875	21.75	21.375	21.0625	20.75	20.1875	19.875	19.5625	3.582	9.855
2025/5/15 19:00	21.29	30.47	32.27	29.15	32.28	31.8	36.59	37.58	34.73	35.12	26.1875	25.5	23.4375	22.3125	21.75	21.375	21.0625	20.75	20.1875	19.9375	19.5625	3.576	8.982
2025/5/15 20:00	21.17	30.43	32.24	29.14	32.27	31.8	36.58	37.58	34.74	35.13	24.625	25.125	23.5625	22.4375	21.8125	21.375	21.0625	20.75	20.1875	19.9375	19.5625	3.552	0.162
2025/5/15 21:00	21.15	30.46	32.2	29.12	32.26	31.8	36.57	37.57	34.73	35.13	23.5625	24.625	23.5625	22.5625	21.875	21.375	21.0625	20.75	20.1875	19.9375	19.5625	3.51	0.036
2025/5/15 22:00	21.22	30.33	32.19	29.1	32.25	31.79	36.57	37.57	34.72	34.97	22.8125	24.1875	23.5	22.625	21.9375	21.4375	21.0625	20.75	20.1875	19.875	19.625	3.48	0.027
2025/5/15 23:00	21.23	30.31	32.17	29.08	32.24	31.78	36.57	37.57	34.72	35.13	22.125	23.6875	23.4375	22.6875	22	21.4375	21.0625	20.75	20.1875	19.875	19.5625	3.456	0.018
2025/5/15 23:59	21.23	30.27	32.14	29.07	32.23	31.78	36.56	37.56	34.71	35.13	21.25	23.3125	23.3125	22.6875	22.0625	21.5	21.0625	20.75	20.1875	19.875	19.5625	3.438	0.018
2025/5/16 0:59	21.26	30.25	32.12	29.04	32.22	31.78	36.57	37.56	34.72	35.12	20.6875	22.875	23.125	22.6875	22.125	21.5	21.0625	20.6875	20.1875	19.875	19.625	3.426	0.018
2025/5/16 2:00	21.27	30.23	32.1	29.03	32.21	31.77	36.55	37.56	34.71	35.11	20.1875	22.5	23	22.6875	22.125	21.5	21.0625	20.75	20.1875	19.875	19.625	3.408	0.009
2025/5/16 3:00	21.29	30.22	32.08	29.01	32.2	31.76	36.53	37.56	34.71	35.12	19.75	22.125	22.8125	22.625	22.125	21.5625	21.0625	20.75	20.1875	19.875	19.5625	3.396	0.009
2025/5/16 4:00	21.31	30.21	32.08	29	32.19	31.76	36.53	37.55	34.69	35.11	19.5	21.875	22.625	22.625	22.125	21.5625	21.0625	20.75	20.1875	19.9375	19.625	3.39	0.009
2025/5/16 5:00	21.37	30.19	32.06	28.99	32.18	31.75	36.52	37.55	34.69	35.1	19.5625	21.625	22.5	22.5625	22.125	21.5625	21.0625	20.75	20.1875	19.9375	19.625	3.378	2.484
2025/5/16 6:00	21.42	30.19	32.07	28.98	32.18	31.74	36.53	37.53	34.68	35.1	19.6875	21.4375	22.3125	22.4375	22.125	21.5625	21.125	20.75	20.1875	19.9375	19.625	3.366	5.814
2025/5/16 7:00	21.46	30.2	32.05	28.98	32.16	31.73	36.51	37.53	34.67	35.09	20.5625	21.375	22.1875	22.375	22.0625	21.625	21.125	20.75	20.1875	19.9375	19.625	3.564	10.26
2025/5/16 8:00	21.49	30.19	32.05	28.96	32.16	31.72	36.52	37.53	34.68	35.09	22.375	21.4375	22.0625	22.3125	22.0625	21.5625	21.125	20.75	20.1875	19.9375	19.625	3.54	10.44
2025/5/16 9:00	21.51	30.19	32.05	28.95	32.16	31.71	36.51	37.52	34.67	35.09	24.375	21.8125	22	22.25	22.0625	21.5625	21.125	20.75	20.1875	19.9375	19.625	3.564	10.467
2025/5/16 10:00	21.53	30.2	32.04	28.93	32.15	31.72	36.5	37.52	34.66	35.09	26.5625	22.3125	22	22.1875	22	21.5625	21.125	20.75	20.1875	19.9375	19.625	3.57	10.233
2025/5/16 10:59	21.53	30.18	32.04	28.92	32.14	31.71	36.48	37.52	34.66	35.08	28.4375	23	22.0625	22.125	22	21.5625	21.125	20.8125	20.1875	19.9375	19.625	3.582	10.152
2025/5/16 11:59	21.48	30.19	32.03	28.92	32.14	31.71	36.48	37.52	34.66	35.08	30.0625	23.75	22.1875	22.125	21.9375	21.5625	21.125	20.8125	20.1875	19.9375	19.625	3.582	10.314
2025/5/16 13:00	21.43	30.17	32.03	28.92	32.13	31.7	36.48	37.51	34.65	35.08	30.9375	24.5625	22.4375	22.125	21.9375	21.5625	21.125	20.8125	20.1875	19.9375	19.625	3.588	10.044
2025/5/16 14:00	21.39	30.17	32.03	28.92	32.13	31.7	36.47	37.5	34.65	35.07	31.6875	25.25	22.6875	22.1875	21.875	21.5	21.125	20.8125	20.25	19.9375	19.625	3.582	10.035
2025/5/16 15:00	21.36	30.17	32.03	28.92	32.13	31.69	36.47	37.49	34.65	35.07	32.25	25.9375	23.0625	22.25	21.875	21.5	21.125	20.8125	20.25	19.9375	19.625	3.588	10.071
2025/5/16 16:00	21.28	30.14	32.03	28.91	32.12	31.69	36.46	37.5	34.64	35.07	32.375	26.5	23.375	22.375	21.9375	21.5	21.125	20.8125	20.1875	19.9375	19.625	3.588	10.026
2025/5/16 16:59	21.2	30.14	32.03	28.91	32.13	31.68	36.48	37.49	34.64	35.07	31.5	26.875	23.6875	22.5	21.9375	21.5	21.125	20.75	20.25	19.9375	19.625	3.588	9.9
2025/5/16 18:00	21.12	30.12	32.01	28.9	32.12	31.68	36.47	37.49	34.64	35.06	30.0625	27	24	22.625	22	21.5	21.125	20.8125	20.25	19.9375	19.625	3.588	9.693
2025/5/16 19:00	21.07	30.08	31.99	28.91	32.12	31.68	36.46	37.49	34.63	35.06	28.3125	26.75	24.1875	22.8125	22.0625	21.5	21.125	20.8125	20.25	19.9375	19.625	3.576	8.946
2025/5/16 20:00	21.03	30.03	31.97	28.89	32.12	31.68	36.45	37.48	34.63	35.07	26.625	26.375	24.3125	22.9375	22.125	21.5	21.125	20.8125	20.25	19.9375	19.625	3.564	0.171
2025/5/16 21:00	21.04	29.97	31.96	28.88	32.11	31.67	36.46	37.45	34.63	35.06	25.5	25.875	24.375	23.0625	22.1875	21.5625	21.125	20.8125	20.25	19.9375	19.625	3.522	0.045
2025/5/16 22:00	21.03	29.94	31.93	28.88	32.11	31.67	36.47	37.48	34.63	35.06	24.8125	25.375	24.3125	23.1875	22.25	21.5625	21.125	20.75	20.25	19.9375	19.625	3.462	0.027
2025/5/16 22:59	21.02	29.88	31.92	28.87	32.1	31.67	36.45	37.45	34.63	35.06	24.3125	24.9375	24.25	23.25	22.3125	21.625	21.125	20.8125	20.25	19.9375	19.625	3.438	0.018
2025/5/16 23:59	21.01	29.88	31.9	28.86	32.09	31.65	36.46	37.44	34.62	35.06	23.9375	24.625	24.125	23.25	22.375	21.6875	21.1875	20.8125	20.25	19.9375	19.625	3.42	0.018
2025/5/17 1:00	20.99	29.79	31.91	28.85	32.09	31.65	36.46	37.45	34.62	35.06	23.625	24.3125	24	23.25	22.4375	21.6875	21.1875	20.8125	20.25	19.9375	19.625	3.408	0.018
2025/5/17 1:59	20.97	29.78	31.9	28.83	32.09	31.65	36.45	37.45	34.62	35.06	23.3125	24.0625	23.875	23.25	22.5	21.6875	21.1875	20.8125	20.25	19.9375	19.625	3.396	0.018
2025/5/17 3:00	20.94	29.77	31.86	28.83	32.07	31.65	36.45	37.47	34.6	35.04	22.875	23.8125	23.75	23.25	22.5	21.75	21.1875	20.8125	20.25	19.9375	19.6875	3.384	0.009
2025/5/17 4:00	20.92	29.75	31.85	28.81	32.07	31.64	36.45	37.47	34.6	35.04	22.375	23.5625	23.625	23.1875	22.5	21.8125	21.25	20.8125	20.25	19.9375	19.6875	3.378	0.009
2025/5/17 4:59	20.91	29.74	31.82	28.8	32.06	31.63	36.43	37.47	34.6	35.04	22	23.3125	23.5	23.1875	22.5625	21.8125	21.25	20.8125	20.25	19.9375	19.6875	3.372	2.187
2025/5/17 5:59	20.9	29.72	31.8	28.79	32.05	31.63	36.43	37.47	34.6	35.05	21.4375	23.0625	23.375	23.125	22.5625	21.8125	21.25	20.875	20.25	20	19.625	3.36	5.778
2025/5/17 6:59	20.89	29.75	31.8	28.78	32.04	31.63	36.42	37.47	34.6	35.04	21.6875	22.8125	23.25	23.0625	22.5625	21.875	21.3125	20.875	20.25	20	19.6875	3.546	5.976
2025/5/17 8:00	20.88	29.74	31.74	28.82	32.04	31.62	36.43	37.48	34.6	35.04	23.0625	22.75	23.125	23.0625	22.5625	21.875	21.3125	20.875	20.25	20	19.6875	3.534	10.395
2025/5/17 8:59	20.85	29.72	31.77	28.85	32.03	31.63	36.43	37.46	34.6	35.04	24.75	22.9375	23	23	22.5	21.875	21.3125	20.875	20.3125	20	19.6875	3.558	10.422
2025/5/17 9:59	20.81	29.71	31.74	28.86	32.03	31.63	36.42	37.47	34.6	35.04	25.75	23.25	22.9375	22.9375	22.5	21.875	21.3125	20.875	20.3125	20	19.6875	3.57	10.548
2025/5/17 11:00	20.78	29.69	31.73	28.85	32.02	31.61	36.4	37.47	34.6	35.03	27.1875	23.5625	23	22.875	22.5	21.875	21.375	20.9375	20.3125	20	19.6875	3.576	10.413
2025/5/17 11:59	20.73	29.7	31.73	28.86	32.02	31.62	36.4	37.47	34.59	35.04	28.5	24.0625	23.0625	22.8125	22.4375	21.875	21.3125	20.9375	20.3125	20	19.6875	3.582	10.512
2025/5/17 12:59	20.7	29.69	31.73	28.89	32.02	31.61	36.4	37.46	34.6	35.04	30.125	24.6875	23.125	22.8125	22.4375	21.875	21.375	20.9375	20.3125	20	19.6875	3.582	10.26
2025/5/17 14:00	20.63	29.69	31.73	29.11	32.02	31.61	36.4	37.46	34.59	35.03	30.9375	25.375	23.3125	22.8125	22.4375	21.875	21.375	20.9375	20.3125	20	19.6875	3.582	10.467
2025/5/17 15:00	20.6	29.66	31.72	29.1	32.01	31.6	36.4	37.46	34.59	35.03	31.0625	25.875	23.5625	22.875	22.4375	21.875	21.375	20.9375	20.3125	20	19.6875	3.582	10.485
2025/5/17 16:00	20.54	29.66	31.7	29.14	32.01	31.6	36.4	37.46	34.59	35.02	30.75	26.3125	23.8125	22.9375	22.4375	21.875	21.375	20.9375	20.3125	20	19.6875	3.582	10.53
2025/5/17 16:59	20.5	29.64	31.71	29.19	32	31.59	36.38	37.45	34.57	35.01	29.6875	26.5	24	23	22.4375	21.875	21.375	20.9375	20.375	20	19.6875	3.582	10.494
2025/5/17 17:59	20.46	29.61	31.69	29.2	32.01	31.59	36.4	37.45	34.57	35.03	28	26.4375	24.25	23.125	22.4375	21.875	21.375	20.9375	20.375	20	19.6875	3.588	10.107
2025/5/17 19:00	20.4	29.56	31.68	29.22	32.01	31.59	36.38	37.45	34.57	35.02	25.5	26.0625	24.3125	23.1875	22.5	21.875	21.375	20.9375	20.375	20.0625	19.6875	3.576	9.315
2025/5/17 20:00	20.36	29.51	31.64	29.2	32	31.59	36.37	37.45	34.57	35.02	23	25.375	24.375	23.3125	22.5625	21.875	21.375	20.9375	20.375	20.0625	19.75	3.564	0.18
2025/5/17 20:59	20.34	29.48	31.61	29.17	31.98	31.58	36.36	37.45	34.58	35.03	21.5	24.625	24.25	23.375	22.5625	21.9375	21.375	21	20.375	20.0625	19.6875	3.522	0.036
2025/5/17 21:59	20.32	29.47	31.59	29.15	31.98	31.58	36.37	37.45	34.57	35.02	20.1875	23.75	24.0625	23.375	22.625	21.9375	21.375	20.9375	20.375	20.0625	19.6875	3.492	0.027
2025/5/17 23:00	20.31	29.46	31.58	29.11	31.96	31.57	36.36	37.45	34.56	35	19.25	23	23.8125	23.375	22.6875	22	21.375	21	20.375	20	19.75	3.462	0.018
2025/5/17 23:59	20.29	29.44	31.56	29.11	31.95	31.55	36.36	37.45	34.56	34.99	18.75	22.4375	23.625	23.375	22.6875	22	21.4375	21	20.375	20.0625	19.75	3.444	0.018
2025/5/18 0:59	20.28	29.42	31.54	29.1	31.94	31.55	36.36	37.44	34.54	35.01	18.125	21.875	23.3125	23.25	22.6875	22	21.4375	21	20.375	20.0625	19.75	3.426	0.018
2025/5/18 2:00	20.27	29.41	31.54	29.09	31.93	31.54	36.35	37.44	34.56	35.02	17.5625	21.375	23.0625	23.1875	22.6875	22	21.4375	21	20.375	20.0625	19.75	3.414	0.009
2025/5/18 3:00	20.25	29.4	31.54	29.11	31.92	31.54	36.35	37.44	34.56	35.01	17.375	21.0625	22.8125	23.0625	22.6875	22	21.4375	21	20.375	20.0625	19.75	3.402	0.009
2025/5/18 4:00	20.24	29.4	31.52	29.13	31.9	31.52	36.34	37.42	34.54	35	17	20.6875	22.5625	23	22.625	22.0625	21.5	21	20.4375	20.0625	19.75	3.39	0.009
2025/5/18 4:59	20.23	29.39	31.51	29.12	31.89	31.51	36.33	37.42	34.56	35	16.6875	20.3125	22.3125	22.875	22.625	22.0625	21.5	21.0625	20.4375	20.0625	19.75	3.384	2.439
2025/5/18 5:59	20.22	29.38	31.51	29.15	31.9	31.51	36.32	37.42	34.54	35.01	16.75	20.125	22.125	22.6875	22.5625	22	21.5	21.0625	20.4375	20.0625	19.75	3.372	5.85
2025/5/18 7:00	20.2	29.39	31.51	29.21	31.88	31.5	36.32	37.4	34.54	35	17.6875	20.125	21.9375	22.625	22.5	22	21.5	21.0625	20.4375	20.0625	19.75	3.546	10.521
2025/5/18 8:00	20.18	29.39	31.52	29.22	31.88	31.5	36.31	37.42	34.54	35	19.3125	20.1875	21.75	22.4375	22.4375	22	21.5	21.0625	20.4375	20.125	19.75	3.546	10.656
2025/5/18 9:00	20.16	29.39	31.51	29.25	31.88	31.5	36.31	37.4	34.53	35	21.875	20.4375	21.625	22.375	22.375	22	21.5	21.0625	20.4375	20.125	19.75	3.564	10.512
2025/5/18 9:59	20.14	29.39	31.49	29.29	31.88	31.49	36.31	37.4	34.53	34.98	24.5	21	21.5625	22.25	22.3125	21.9375	21.5	21.0625	20.4375	20.0625	19.8125	3.576	10.431
2025/5/18 11:00	20.09	29.39	31.5	29.29	31.88	31.49	36.31	37.4	34.53	34.98	26.8125	21.75	21.5625	22.125	22.25	21.9375	21.5	21.0625	20.4375	20.125	19.8125	3.576	10.341
2025/5/18 12:00	20.06	29.36	31.49	29.29	31.89	31.48	36.3	37.39	34.51	34.99	28.8125	22.625	21.6875	22.0625	22.1875	21.875	21.5	21.0625	20.4375	20.125	19.8125	3.582	10.278
2025/5/18 13:00	20	29.38	31.48	29.31	31.89	31.49	36.3	37.4	34.51	34.98	30.5	23.5625	21.9375	22.0625	22.125	21.875	21.5	21.0625	20.4375	20.125	19.8125	3.582	10.368
2025/5/18 14:00	19.94	29.38	31.46	29.32	31.89	31.47	36.29	37.39	34.5	34.98	31.8125	24.5	22.1875	22.0625	22.0625	21.8125	21.4375	21.0625	20.4375	20.125	19.8125	3.588	10.431
2025/5/18 15:00	19.89	29.37	31.45	29.32	31.89	31.48	36.28	37.39	34.5	34.98	32.625	25.375	22.5625	22.125	22.0625	21.8125	21.4375	21.125	20.4375	20.125	19.8125	3.588	10.323
2025/5/18 15:59	19.85	29.36	31.45	29.32	31.89	31.47	36.29	37.38	34.5	34.96	33	26.1875	22.9375	22.1875	22.0625	21.75	21.4375	21.0625	20.5	20.125	19.8125	3.588	10.287
2025/5/18 16:59	19.79	29.34	31.44	29.32	31.88	31.47	36.28	37.39	34.5	34.97	32.4375	26.6875	23.3125	22.3125	22.0625	21.75	21.4375	21.0625	20.4375	20.125	19.8125	3.588	10.107
2025/5/18 18:00	19.71	29.31	31.44	29.33	31.89	31.47	36.27	37.37	34.48	34.97	31.25	27	23.6875	22.4375	22.0625	21.75	21.375	21.0625	20.5	20.1875	19.8125	3.588	9.828
2025/5/18 19:00	19.69	29.28	31.41	29.32	31.9	31.47	36.27	37.37	34.49	34.96	29.25	26.9375	24	22.6875	22.125	21.6875	21.375	21.0625	20.5	20.125	19.8125	3.576	9.117
2025/5/18 20:00	19.61	29.23	31.39	29.32	31.89	31.47	36.27	37.37	34.48	34.97	26.8125	26.5	24.1875	22.8125	22.1875	21.75	21.375	21.0625	20.5	20.1875	19.8125	3.57	0.225
2025/5/18 21:00	19.61	29.19	31.36	29.3	31.89	31.47	36.27	37.37	34.48	34.96	25	25.875	24.25	22.9375	22.25	21.75	21.375	21.0625	20.5	20.1875	19.875	3.522	0.045
2025/5/18 22:00	19.58	29.17	31.34	29.31	31.88	31.47	36.27	37.37	34.48	34.96	23.8125	25.3125	24.1875	23.0625	22.3125	21.75	21.375	21.0625	20.5	20.1875	19.875	3.474	0.027
2025/5/18 23:00	19.56	29.14	31.31	29.29	31.87	31.47	36.27	37.38	34.49	34.96	22.625	24.6875	24.125	23.125	22.375	21.8125	21.375	21	20.5	20.1875	19.875	3.45	0.018
2025/5/19 0:00	19.55	29.13	31.28	29.29	31.87	31.46	36.25	37.38	34.48	34.96	21.6875	24.0625	23.9375	23.1875	22.375	21.8125	21.375	21.0625	20.5	20.1875	19.875	3.432	0.018
2025/5/19 1:00	19.54	29.11	31.27	29.27	31.86	31.46	36.25	37.37	34.48	34.96	20.875	23.5625	23.8125	23.1875	22.5	21.875	21.375	21.0625	20.5	20.1875	19.875	3.42	0.018
2025/5/19 2:00	19.53	29.1	31.26	29.25	31.86	31.45	36.26	37.37	34.48	34.95	20.25	23.0625	23.5625	23.125	22.5	21.875	21.375	21	20.5	20.1875	19.875	3.402	0.009
2025/5/19 2:59	19.51	29.08	31.23	29.24	31.84	31.44	36.24	37.38	34.47	34.96	19.6875	22.625	23.375	23.125	22.5625	21.875	21.4375	21.0625	20.4375	20.1875	19.875	3.396	0.009
2025/5/19 3:59	19.51	29.07	31.23	29.24	31.83	31.44	36.25	37.38	34.48	34.95	19.1875	22.1875	23.1875	23.0625	22.5	21.9375	21.4375	21.0625	20.4375	20.1875	19.875	3.384	0.009
2025/5/19 5:00	19.5	29.06	31.32	29.22	31.83	31.44	36.25	37.38	34.47	34.95	19.0625	21.875	23	23	22.5625	21.9375	21.4375	21.0625	20.4375	20.1875	19.875	3.378	3.204
2025/5/19 6:00	19.49	29.05	31.35	29.22	31.82	31.42	36.24	37.37	34.47	34.95	19	21.5625	22.8125	22.9375	22.5	21.9375	21.4375	21.0625	20.4375	20.1875	19.875	3.366	5.832
2025/5/19 6:59	19.47	29.05	31.39	29.21	31.82	31.43	36.24	37.35	34.46	34.95	20.125	21.5	22.625	22.8125	22.5	21.9375	21.4375	21.0625	20.5	20.1875	19.875	3.552	10.305
2025/5/19 7:59	19.47	29.06	31.39	29.2	31.82	31.41	36.23	37.36	34.46	34.95	22.1875	21.5625	22.4375	22.75	22.5	21.9375	21.5	21.0625	20.5	20.1875	19.875	3.546	10.485
2025/5/19 9:00	19.44	29.06	31.39	29.2	31.8	31.4	36.22	37.35	34.46	34.95	25	21.9375	22.375	22.625	22.4375	21.9375	21.5	21.0625	20.5	20.1875	19.875	3.564	10.413
2025/5/19 10:00	19.4	29.07	31.36	29.2	31.82	31.41	36.21	37.35	34.46	34.94	27.9375	22.625	22.3125	22.5625	22.375	21.9375	21.4375	21.125	20.5	20.1875	19.875	3.576	10.305
2025/5/19 11:00	19.34	29.06	31.33	29.2	31.8	31.4	36.21	37.35	34.45	34.94	30.75	23.5625	22.4375	22.5	22.375	21.9375	21.5	21.125	20.5	20.1875	19.875	3.576	10.233
2025/5/19 12:00	19.3	29.06	31.29	29.21	31.8	31.4	36.2	37.35	34.45	34.92	33.125	24.625	22.625	22.5	22.3125	21.9375	21.5	21.125	20.5	20.1875	19.9375	3.582	10.089
2025/5/19 13:00	19.23	29.06	31.22	29.22	31.8	31.4	36.2	37.35	34.45	34.92	35.375	25.8125	22.9375	22.5	22.3125	21.9375	21.5	21.125	20.5	20.1875	19.9375	3.582	9.945
2025/5/19 14:00	19.15	29.05	31.17	29.24	31.8	31.41	36.21	37.35	34.44	34.94	37.125	27	23.3125	22.5625	22.3125	21.9375	21.4375	21.0625	20.5	20.25	19.875	3.588	9.945
2025/5/19 15:00	19.05	29.04	31.1	29.24	31.82	31.41	36.2	37.35	34.44	34.94	38	28.1875	23.8125	22.625	22.25	21.875	21.4375	21.125	20.5	20.1875	19.875	3.588	9.99
2025/5/19 16:00	18.96	29.02	31.05	29.25	31.82	31.39	36.2	37.35	34.44	34.93	38.0625	29.125	24.3125	22.8125	22.3125	21.875	21.5	21.125	20.5	20.1875	19.875	3.588	9.963
2025/5/19 17:00	18.85	29.01	31.04	29.26	31.82	31.41	36.2	37.35	34.44	34.93	37.4375	29.75	24.8125	23	22.3125	21.875	21.4375	21.125	20.5	20.1875	19.875	3.588	9.819
2025/5/19 18:00	18.78	28.96	31.01	29.25	31.82	31.41	36.19	37.35	34.44	34.93	35.875	30	25.3125	23.25	22.4375	21.875	21.4375	21.125	20.5	20.25	19.875	3.588	9.522
2025/5/19 19:00	18.74	28.94	30.96	29.26	31.83	31.41	36.2	37.34	34.43	34.92	33.5625	29.875	25.625	23.5	22.5	21.875	21.4375	21.125	20.5625	20.25	19.9375	3.576	8.829
2025/5/19 20:00	18.66	28.9	30.92	29.25	31.83	31.41	36.2	37.35	34.43	34.93	31.3125	29.4375	25.875	23.75	22.625	21.9375	21.4375	21.0625	20.5	20.25	19.9375	3.576	0.252
2025/5/19 21:00	18.64	28.84	30.88	29.25	31.83	31.41	36.2	37.35	34.44	34.93	29.5625	28.75	26	23.9375	22.75	21.9375	21.4375	21.125	20.5	20.25	19.9375	3.534	0.045
2025/5/19 22:00	18.57	28.81	30.84	29.23	31.82	31.41	36.19	37.35	34.44	34.92	28.125	28.0625	26	24.125	22.875	22	21.5	21.125	20.5625	20.25	19.9375	3.474	0.027
2025/5/19 23:00	18.56	28.75	30.85	29.24	31.82	31.4	36.19	37.34	34.43	34.92	26.625	27.4375	25.875	24.1875	22.9375	22.0625	21.5	21.125	20.5625	20.25	19.9375	3.438	0.018
2025/5/20 0:00	18.54	28.69	30.85	29.21	31.81	31.41	36.2	37.34	34.44	34.93	25.3125	26.8125	25.75	24.3125	23.0625	22.125	21.5	21.125	20.5625	20.25	19.9375	3.42	0.018
2025/5/20 1:00	18.53	28.71	30.85	29.22	31.8	31.4	36.19	37.34	34.43	34.92	24.875	26.3125	25.5625	24.3125	23.125	22.1875	21.5625	21.125	20.5625	20.25	19.9375	3.408	0.018
2025/5/20 2:00	18.5	28.72	30.85	29.2	31.8	31.4	36.19	37.34	34.42	34.92	24.6875	25.8125	25.375	24.375	23.1875	22.25	21.5625	21.125	20.5625	20.25	19.9375	3.396	0.018
2025/5/20 3:00	18.5	28.7	30.85	29.19	31.79	31.39	36.19	37.34	34.42	34.93	24.4375	25.4375	25.1875	24.3125	23.25	22.3125	21.625	21.125	20.5625	20.25	19.9375	3.39	0.018
2025/5/20 4:00	18.48	28.69	30.91	29.18	31.78	31.4	36.18	37.35	34.42	34.93	24.125	25.125	25	24.3125	23.3125	22.375	21.625	21.1875	20.5625	20.25	19.9375	3.378	0.009
2025/5/20 4:59	18.47	28.69	30.97	29.18	31.78	31.38	36.18	37.35	34.43	34.93	23.8125	24.875	24.875	24.25	23.3125	22.375	21.6875	21.1875	20.5625	20.25	19.9375	3.372	3.321
2025/5/20 5:59	18.46	28.68	31.01	29.17	31.78	31.38	36.19	37.35	34.42	34.93	23.5625	24.625	24.6875	24.1875	23.3125	22.4375	21.6875	21.1875	20.5625	20.3125	19.9375	3.366	5.787
2025/5/20 6:59	18.45	28.66	31.06	29.16	31.78	31.37	36.17	37.33	34.41	34.92	24.3125	24.4375	24.5625	24.125	23.375	22.4375	21.75	21.25	20.625	20.3125	19.9375	3.564	10.152
2025/5/20 7:59	18.42	28.66	31.11	29.15	31.77	31.37	36.17	37.34	34.42	34.93	26.1875	24.5	24.4375	24.0625	23.375	22.5	21.75	21.25	20.625	20.25	19.9375	3.54	10.323
2025/5/20 9:00	18.42	28.67	31.14	29.15	31.77	31.37	36.18	37.34	34.41	34.92	28.5	24.8125	24.3125	24	23.3125	22.5	21.8125	21.25	20.625	20.3125	19.9375	3.564	10.143
2025/5/20 10:00	18.36	28.67	31.16	29.15	31.77	31.37	36.17	37.34	34.41	34.91	31.4375	25.4375	24.3125	23.9375	23.3125	22.5	21.8125	21.25	20.625	20.3125	20	3.57	10.116
2025/5/20 10:59	18.3	28.66	31.17	29.14	31.76	31.36	36.17	37.33	34.42	34.93	34.0625	26.3125	24.4375	23.9375	23.3125	22.5625	21.875	21.3125	20.625	20.3125	20	3.576	9.918
2025/5/20 11:59	18.28	28.66	31.18	29.14	31.75	31.36	36.17	37.33	34.41	34.91	36.4375	27.375	24.625	23.875	23.3125	22.5625	21.875	21.3125	20.625	20.3125	20	3.582	9.882
2025/5/20 12:59	18.21	28.66	31.17	29.17	31.77	31.36	36.15	37.33	34.41	34.91	38.375	28.5	24.9375	23.9375	23.3125	22.5	21.875	21.3125	20.6875	20.3125	20	3.582	9.828
2025/5/20 14:00	18.13	28.63	31.17	29.17	31.76	31.36	36.15	37.33	34.41	34.91	39.0625	29.625	25.3125	24	23.3125	22.5625	21.875	21.375	20.6875	20.3125	20	3.582	9.918
2025/5/20 14:59	18.02	28.61	31.15	29.18	31.76	31.36	36.13	37.33	34.4	34.91	39.625	30.5625	25.8125	24.125	23.3125	22.5625	21.875	21.375	20.6875	20.375	20	3.588	9.882
2025/5/20 16:00	17.99	28.58	31.15	29.19	31.76	31.36	36.15	37.33	34.41	34.91	38.375	31.1875	26.25	24.3125	23.375	22.5625	21.9375	21.375	20.6875	20.3125	20	3.588	10.071
2025/5/20 17:00	17.9	28.56	31.12	29.17	31.77	31.35	36.13	37.33	34.41	34.91	37.3125	31.4375	26.6875	24.5	23.4375	22.5625	21.9375	21.375	20.6875	20.3125	20	3.588	9.801
2025/5/20 18:00	17.88	28.52	31.11	29.17	31.76	31.36	36.13	37.35	34.4	34.91	35.5	31.375	27	24.75	23.5	22.625	21.9375	21.4375	20.6875	20.375	20	3.582	9.702
2025/5/20 19:00	17.79	28.49	31.1	29.17	31.77	31.36	36.14	37.33	34.42	34.93	33.75	31.0625	27.25	24.9375	23.5625	22.625	21.9375	21.4375	20.75	20.375	20	3.576	9.027
2025/5/20 20:00	17.76	28.46	31.08	29.17	31.77	31.36	36.13	37.34	34.42	34.91	31.75	30.5	27.375	25.125	23.6875	22.6875	21.9375	21.4375	20.75	20.375	20.0625	3.582	0.252
2025/5/20 21:00	17.78	28.43	31.07	29.17	31.76	31.35	36.13	37.34	34.4	34.93	30.3125	29.875	27.375	25.3125	23.8125	22.75	22	21.4375	20.75	20.375	20	3.498	0.045
2025/5/20 22:00	17.73	28.4	31.05	29.18	31.76	31.35	36.14	37.34	34.42	34.92	29.25	29.3125	27.375	25.4375	23.9375	22.8125	22	21.4375	20.75	20.375	20.0625	3.474	0.036
2025/5/20 23:00	17.73	28.37	31.04	29.18	31.75	31.35	36.13	37.34	34.4	34.92	28.25	28.6875	27.1875	25.5	24	22.875	22.0625	21.5	20.75	20.375	20.0625	3.45	0.027
2025/5/21 0:00	17.7	28.34	31.02	29.15	31.75	31.34	36.12	37.34	34.41	34.93	27.375	28.1875	27.0625	25.5	24.125	22.9375	22.125	21.5	20.8125	20.4375	20.0625	3.432	0.018
2025/5/21 1:00	17.68	28.32	31.01	29.14	31.74	31.34	36.12	37.33	34.4	34.93	26.5	27.6875	26.875	25.5625	24.1875	23	22.125	21.5	20.8125	20.4375	20.0625	3.414	0.018
2025/5/21 1:59	17.65	28.29	30.99	29.11	31.73	31.33	36.12	37.34	34.41	34.93	25.8125	27.25	26.6875	25.5625	24.25	23.0625	22.1875	21.5625	20.8125	20.4375	20.0625	3.402	0.018
2025/5/21 3:00	17.65	28.27	30.98	29.09	31.72	31.34	36.12	37.33	34.41	34.94	25.1875	26.8125	26.5	25.5	24.25	23.125	22.1875	21.5625	20.8125	20.4375	20.0625	3.396	0.009
2025/5/21 4:00	17.63	28.24	30.98	29.07	31.72	31.33	36.12	37.33	34.4	34.93	24.625	26.375	26.3125	25.4375	24.3125	23.1875	22.25	21.5625	20.875	20.4375	20.0625	3.384	0.009
2025/5/21 5:00	17.62	28.23	30.96	29.02	31.72	31.32	36.11	37.33	34.41	34.92	24.1875	26	26.0625	25.4375	24.3125	23.1875	22.3125	21.625	20.875	20.4375	20.125	3.378	3.33
2025/5/21 5:59	17.62	28.23	30.96	28.97	31.71	31.31	36.1	37.33	34.41	34.92	24	25.6875	25.875	25.375	24.3125	23.25	22.3125	21.625	20.875	20.4375	20.125	3.366	5.796
2025/5/21 7:00	17.62	28.23	30.96	28.91	31.7	31.31	36.11	37.32	34.4	34.93	25	25.5	25.6875	25.25	24.375	23.25	22.375	21.6875	20.875	20.5	20.125	3.57	10.143
2025/5/21 7:59	17.63	28.22	30.95	28.9	31.69	31.3	36.09	37.31	34.4	34.93	27.3125	25.5625	25.5625	25.1875	24.3125	23.3125	22.375	21.6875	20.9375	20.5	20.125	3.54	10.224
2025/5/21 9:00	17.6	28.22	30.95	28.88	31.69	31.29	36.09	37.32	34.4	34.92	29.875	25.9375	25.5	25.0625	24.3125	23.3125	22.4375	21.75	20.9375	20.5	20.125	3.564	10.179
2025/5/21 10:00	17.58	28.23	30.94	28.86	31.68	31.29	36.08	37.32	34.4	34.91	32.5	26.625	25.4375	25.0625	24.3125	23.3125	22.4375	21.75	20.9375	20.5	20.1875	3.576	10.107
2025/5/21 10:59	17.52	28.22	30.94	28.85	31.68	31.29	36.07	37.32	34.39	34.93	35	27.5	25.5625	24.9375	24.3125	23.3125	22.5	21.8125	21	20.5625	20.1875	3.582	10.017
2025/5/21 11:59	17.47	28.2	30.93	28.87	31.68	31.29	36.08	37.32	34.39	34.91	36.9375	28.5	25.75	24.9375	24.25	23.3125	22.5	21.8125	21	20.5625	20.1875	3.582	10.026
2025/5/21 13:00	17.42	28.19	30.92	28.88	31.68	31.3	36.08	37.32	34.39	34.93	38.375	29.5	26	25	24.25	23.3125	22.5	21.8125	21	20.5625	20.1875	3.582	10.062
2025/5/21 13:59	17.32	28.16	30.91	28.9	31.68	31.3	36.07	37.32	34.39	34.91	39	30.4375	26.375	25.0625	24.1875	23.3125	22.5	21.8125	21	20.5625	20.1875	3.588	10.152
2025/5/21 15:00	17.26	28.14	30.88	28.91	31.68	31.29	36.06	37.32	34.39	34.93	39.3125	31.25	26.8125	25.1875	24.25	23.3125	22.5625	21.875	21.0625	20.5625	20.1875	3.588	10.161
2025/5/21 16:00	17.17	28.1	30.88	28.94	31.67	31.28	36.06	37.32	34.39	34.93	39	31.875	27.25	25.3125	24.25	23.375	22.5625	21.875	21.0625	20.5625	20.1875	3.588	10.161
2025/5/21 17:00	17.14	28.08	30.86	28.92	31.65	31.28	36.06	37.32	34.38	34.93	37.875	32.1875	27.625	25.5	24.3125	23.375	22.5625	21.875	21.0625	20.625	20.1875	3.588	10.116
2025/5/21 17:59	17.12	28.04	30.83	28.98	31.67	31.29	36.06	37.32	34.4	34.94	35.9375	32.1875	27.9375	25.6875	24.375	23.375	22.5625	21.875	21.0625	20.625	20.1875	3.588	9.657
2025/5/21 19:00	17.06	28	30.81	28.98	31.67	31.29	36.05	37.32	34.39	34.93	33.3125	31.8125	28.1875	25.875	24.5	23.375	22.5625	21.9375	21.125	20.6875	20.25	3.582	8.946
2025/5/21 19:59	17.01	27.96	30.79	28.97	31.67	31.28	36.05	37.32	34.39	34.93	31.1875	31.125	28.3125	26.0625	24.5625	23.4375	22.625	21.9375	21.125	20.6875	20.25	3.564	0.225
2025/5/21 21:00	16.94	27.95	30.77	28.95	31.69	31.28	36.05	37.32	34.39	34.93	29.625	30.375	28.25	26.1875	24.6875	23.5	22.625	21.9375	21.125	20.6875	20.25	3.522	0.045
2025/5/21 22:00	16.95	27.91	30.76	28.91	31.69	31.27	36.05	37.32	34.39	34.94	28.5625	29.625	28.125	26.3125	24.8125	23.5625	22.6875	21.9375	21.1875	20.6875	20.25	3.492	0.036
2025/5/21 22:59	16.93	27.9	30.74	28.9	31.68	31.27	36.04	37.33	34.39	34.93	27.5625	29	27.9375	26.375	24.875	23.625	22.6875	22	21.1875	20.6875	20.3125	3.462	0.027
2025/5/21 23:59	16.93	27.87	30.73	28.9	31.68	31.27	36.04	37.32	34.39	34.93	26.6875	28.4375	27.75	26.375	24.9375	23.6875	22.75	22	21.1875	20.6875	20.3125	3.444	0.018
2025/5/22 0:59	16.9	27.86	30.71	28.92	31.67	31.28	36.04	37.33	34.38	34.93	25.9375	27.875	27.5	26.375	25	23.75	22.75	22	21.1875	20.75	20.3125	3.426	0.018
2025/5/22 1:59	16.87	27.84	30.71	28.99	31.67	31.26	36.04	37.33	34.39	34.93	25.3125	27.375	27.25	26.3125	25.0625	23.75	22.8125	22.0625	21.1875	20.75	20.3125	3.414	0.018
2025/5/22 3:00	16.9	27.83	30.7	29.01	31.66	31.26	36.04	37.33	34.38	34.93	24.8125	26.875	27	26.25	25.0625	23.8125	22.8125	22.0625	21.1875	20.75	20.3125	3.402	0.018
2025/5/22 4:00	16.89	27.79	30.68	29.03	31.66	31.25	36.04	37.32	34.37	34.94	24.3125	26.5	26.8125	26.1875	25.0625	23.8125	22.875	22.0625	21.25	20.8125	20.375	3.39	0.009
2025/5/22 5:00	16.86	27.78	30.67	29.09	31.64	31.25	36.04	37.31	34.38	34.92	23.75	26.125	26.5625	26.0625	25.0625	23.875	22.875	22.125	21.3125	20.75	20.375	3.384	2.835
2025/5/22 6:00	16.85	27.79	30.67	29.11	31.63	31.24	36.03	37.32	34.37	34.92	23.5625	25.75	26.3125	25.9375	25.0625	23.9375	22.9375	22.1875	21.25	20.8125	20.375	3.372	5.796
2025/5/22 7:00	16.84	27.78	30.65	29.12	31.63	31.24	36.02	37.31	34.37	34.94	23.8125	25.4375	26.125	25.875	25.0625	23.9375	22.9375	22.1875	21.3125	20.8125	20.375	3.486	5.877
2025/5/22 8:00	16.74	27.78	30.65	29.1	31.62	31.23	36.02	37.31	34.38	34.94	23.6875	25.25	25.875	25.75	25	23.9375	23	22.1875	21.3125	20.8125	20.375	3.486	5.724
2025/5/22 9:00	16.81	27.75	30.63	29.09	31.6	31.23	36.02	37.31	34.38	34.94	22.6875	24.9375	25.6875	25.625	25	23.9375	23	22.25	21.375	20.875	20.375	3.558	10.323
2025/5/22 10:00	16.79	27.74	30.64	29.1	31.59	31.23	36.01	37.3	34.38	34.94	23.3125	24.6875	25.5	25.5	24.9375	23.9375	23	22.25	21.375	20.875	20.375	3.552	10.548
2025/5/22 10:59	16.73	27.73	30.63	29.11	31.59	31.21	36.01	37.3	34.36	34.93	25.25	24.75	25.375	25.375	24.875	23.9375	23.0625	22.25	21.375	20.875	20.4375	3.57	10.413
2025/5/22 11:59	16.74	27.72	30.62	29.12	31.57	31.22	35.99	37.31	34.38	34.93	25.6875	25	25.25	25.3125	24.8125	23.9375	23.0625	22.3125	21.375	20.875	20.4375	3.576	10.341
2025/5/22 12:59	16.68	27.71	30.62	29.12	31.57	31.21	36.01	37.31	34.38	34.93	24.8125	25.0625	25.1875	25.1875	24.75	23.9375	23.0625	22.3125	21.4375	20.875	20.4375	3.57	9.981
2025/5/22 13:59	16.72	27.68	30.59	29.12	31.55	31.21	35.99	37.31	34.38	34.92	23	24.875	25.125	25.125	24.6875	23.875	23.0625	22.3125	21.4375	20.875	20.5	3.576	10.143
2025/5/22 15:00	16.66	27.65	30.57	29.11	31.54	31.21	35.99	37.31	34.37	34.92	22.125	24.5	25.0625	25	24.625	23.875	23.0625	22.3125	21.4375	20.9375	20.5	3.57	9.828
2025/5/22 15:59	16.69	27.62	30.54	29.09	31.51	31.2	35.99	37.31	34.37	34.93	21.125	24.0625	24.9375	25	24.625	23.875	23.0625	22.375	21.4375	20.9375	20.5	3.588	9.828
2025/5/22 17:00	16.72	27.6	30.53	29.06	31.5	31.19	35.99	37.3	34.37	34.93	20	23.5	24.75	24.875	24.5625	23.8125	23.0625	22.375	21.5	20.9375	20.5	3.576	9.99
2025/5/22 17:59	16.72	27.61	30.54	29.05	31.47	31.18	35.99	37.29	34.36	34.93	19.4375	23.0625	24.5	24.75	24.5	23.8125	23.0625	22.375	21.5	21	20.5	3.558	5.958
2025/5/22 18:59	16.72	27.58	30.51	29.04	31.45	31.17	35.97	37.3	34.36	34.93	18.8125	22.5625	24.3125	24.6875	24.4375	23.8125	23.0625	22.375	21.5	21	20.5	3.462	4.464
2025/5/22 20:00	16.74	27.59	30.52	29.02	31.46	31.16	35.97	37.28	34.36	34.93	18.3125	22.125	24.0625	24.5625	24.375	23.75	23.0625	22.375	21.5625	21	20.5	3.432	0.135
2025/5/22 21:00	16.72	27.58	30.51	29.02	31.46	31.15	35.96	37.28	34.36	34.94	18.125	21.8125	23.8125	24.4375	24.3125	23.75	23.0625	22.375	21.5625	21	20.5	3.42	0.027
2025/5/22 22:00	16.72	27.56	30.52	29.02	31.46	31.15	35.96	37.28	34.36	34.92	17.9375	21.5625	23.625	24.3125	24.25	23.6875	23.0625	22.375	21.5625	21	20.5625	3.408	0.018
2025/5/22 23:00	16.73	27.56	30.5	29	31.47	31.14	35.94	37.28	34.34	34.92	17.3125	21.125	23.375	24.1875	24.1875	23.625	23	22.4375	21.5625	21.0625	20.5625	3.396	0.018
2025/5/23 0:00	16.77	27.55	30.49	29	31.45	31.11	35.94	37.28	34.35	34.92	16.9375	20.8125	23.1875	24.0625	24.0625	23.625	23.0625	22.4375	21.5625	21.0625	20.5625	3.384	0.018
2025/5/23 1:00	16.78	27.56	30.5	28.98	31.44	31.11	35.94	37.26	34.35	34.92	16.6875	20.5	22.9375	23.875	24	23.5625	23	22.375	21.5625	21.0625	20.625	3.378	0.009
2025/5/23 2:00	16.79	27.56	30.49	28.98	31.43	31.1	35.94	37.26	34.35	34.92	16.3125	20.1875	22.6875	23.75	23.9375	23.5625	23	22.375	21.5625	21.0625	20.5625	3.372	0.009
2025/5/23 2:59	16.81	27.55	30.49	29	31.42	31.1	35.93	37.25	34.33	34.92	16.125	19.9375	22.5	23.625	23.8125	23.5	23	22.375	21.5625	21.125	20.625	3.366	0.009
2025/5/23 3:59	16.82	27.55	30.48	28.99	31.41	31.09	35.93	37.24	34.34	34.91	16	19.625	22.3125	23.5	23.75	23.4375	22.9375	22.375	21.625	21.0625	20.625	3.354	0.009
2025/5/23 4:59	16.83	27.55	30.48	28.99	31.41	31.09	35.92	37.24	34.33	34.92	15.9375	19.5	22.125	23.3125	23.625	23.375	22.9375	22.375	21.625	21.125	20.625	3.354	3.123
2025/5/23 5:59	16.84	27.55	30.48	28.98	31.41	31.08	35.92	37.23	34.33	34.91	16	19.375	21.9375	23.1875	23.5625	23.3125	22.875	22.375	21.625	21.125	20.625	3.342	5.805
2025/5/23 7:00	16.84	27.56	30.48	28.97	31.4	31.08	35.91	37.23	34.32	34.9	16.3125	19.3125	21.75	23.0625	23.4375	23.25	22.875	22.375	21.625	21.125	20.6875	3.432	5.904
2025/5/23 8:00	16.84	27.56	30.5	29	31.42	31.07	35.91	37.23	34.32	34.9	17.9375	19.5	21.625	22.9375	23.375	23.1875	22.875	22.375	21.625	21.125	20.6875	3.522	10.521
2025/5/23 8:59	16.84	27.56	30.5	29.01	31.43	31.08	35.9	37.23	34.32	34.89	18.75	19.625	21.5	22.75	23.25	23.125	22.8125	22.3125	21.625	21.125	20.6875	3.546	10.701
2025/5/23 9:59	16.87	27.57	30.51	29.01	31.41	31.08	35.9	37.22	34.32	34.9	21.75	20.125	21.4375	22.625	23.1875	23.125	22.75	22.3125	21.625	21.125	20.6875	3.564	10.566
2025/5/23 11:00	16.89	27.59	30.5	29.01	31.41	31.07	35.89	37.22	34.31	34.9	23.3125	20.8125	21.4375	22.5625	23.0625	23	22.75	22.3125	21.625	21.125	20.6875	3.57	10.476
2025/5/23 11:59	16.89	27.59	30.51	29.01	31.41	31.07	35.89	37.22	34.32	34.89	22.5	21.3125	21.5625	22.4375	23	22.9375	22.6875	22.3125	21.625	21.125	20.6875	3.576	10.431
2025/5/23 13:00	16.89	27.58	30.51	29.03	31.43	31.08	35.89	37.22	34.3	34.89	21.6875	21.5	21.6875	22.375	22.875	22.875	22.625	22.3125	21.625	21.1875	20.6875	3.576	10.323
2025/5/23 14:00	16.92	27.58	30.51	29.01	31.45	31.08	35.89	37.22	34.32	34.89	20.875	21.5	21.75	22.3125	22.8125	22.8125	22.625	22.25	21.625	21.125	20.6875	3.57	10.314
2025/5/23 15:00	16.89	27.58	30.51	29	31.45	31.08	35.89	37.23	34.31	34.89	20.125	21.4375	21.8125	22.375	22.75	22.75	22.5625	22.25	21.5625	21.1875	20.6875	3.57	10.476
2025/5/23 16:00	16.89	27.56	30.48	28.99	31.45	31.06	35.88	37.23	34.31	34.88	19.4375	21.1875	21.8125	22.375	22.6875	22.6875	22.5625	22.25	21.5625	21.125	20.75	3.57	9.756
2025/5/23 16:59	16.92	27.56	30.49	28.95	31.46	31.08	35.88	37.21	34.3	34.87	19.0625	20.9375	21.8125	22.3125	22.625	22.6875	22.5	22.1875	21.625	21.1875	20.75	3.582	10.422
2025/5/23 17:59	16.92	27.57	30.48	28.96	31.48	31.07	35.86	37.2	34.3	34.88	20	20.875	21.75	22.3125	22.625	22.625	22.5	22.1875	21.5625	21.1875	20.75	3.576	10.125
2025/5/23 19:00	16.91	27.56	30.48	28.93	31.5	31.05	35.86	37.22	34.3	34.88	19.4375	20.8125	21.6875	22.25	22.5625	22.5625	22.4375	22.1875	21.5625	21.125	20.75	3.57	9.036
2025/5/23 20:00	16.9	27.54	30.48	28.93	31.52	31.06	35.86	37.2	34.29	34.87	18.6875	20.6875	21.625	22.1875	22.5	22.5	22.375	22.125	21.5625	21.1875	20.75	3.522	0.297
2025/5/23 21:00	16.9	27.53	30.45	28.88	31.49	31.05	35.86	37.2	34.3	34.88	17.6875	20.4375	21.5625	22.1875	22.5	22.5	22.375	22.125	21.5625	21.1875	20.75	3.48	0.036
2025/5/23 22:00	16.9	27.53	30.44	28.85	31.48	31.05	35.87	37.21	34.29	34.88	16.875	20	21.4375	22.125	22.4375	22.4375	22.3125	22.0625	21.5	21.1875	20.75	3.456	0.018
2025/5/23 23:00	16.94	27.53	30.43	28.83	31.47	31.03	35.84	37.2	34.29	34.87	16.0625	19.5625	21.3125	22.0625	22.375	22.375	22.25	22.0625	21.5	21.125	20.75	3.438	0.018
2025/5/24 0:00	16.9	27.53	30.42	28.8	31.46	31.02	35.85	37.2	34.28	34.87	15.4375	19.125	21.125	22	22.375	22.375	22.25	22	21.5	21.1875	20.75	3.42	0.018
2025/5/24 1:00	16.96	27.52	30.42	28.8	31.43	31	35.83	37.19	34.29	34.87	14.8125	18.6875	20.9375	21.875	22.3125	22.3125	22.1875	22	21.5	21.125	20.75	3.408	0.009
2025/5/24 2:00	16.93	27.51	30.4	28.79	31.41	30.99	35.81	37.18	34.28	34.85	14.1875	18.1875	20.75	21.875	22.25	22.3125	22.1875	22	21.5	21.125	20.75	3.396	0.009
2025/5/24 3:00	16.98	27.54	30.41	28.78	31.42	30.98	35.8	37.17	34.27	34.86	14.1875	18	20.5625	21.75	22.1875	22.25	22.125	21.9375	21.4375	21.125	20.75	3.384	0.009
2025/5/24 4:00	16.97	27.52	30.41	28.78	31.4	30.96	35.79	37.16	34.27	34.85	13.6875	17.6875	20.3125	21.625	22.125	22.1875	22.125	21.9375	21.4375	21.125	20.75	3.378	0.009
2025/5/24 5:00	16.98	27.51	30.39	28.79	31.39	30.95	35.78	37.15	34.26	34.84	13.25	17.375	20.1875	21.5	22.0625	22.1875	22.0625	21.9375	21.4375	21.125	20.75	3.372	4.419
2025/5/24 6:00	16.98	27.52	30.39	28.79	31.39	30.95	35.76	37.14	34.24	34.82	13.3125	17.1875	20	21.375	22	22.125	22.0625	21.875	21.4375	21.125	20.75	3.366	5.877
2025/5/24 7:00	16.98	27.56	30.42	28.83	31.41	30.97	35.78	37.14	34.24	34.82	14.6875	17.375	19.9375	21.3125	21.9375	22.0625	22	21.875	21.4375	21.125	20.75	3.558	10.692
2025/5/24 8:00	16.98	27.56	30.43	28.87	31.41	30.98	35.79	37.15	34.24	34.82	16.875	17.6875	19.8125	21.1875	21.8125	22	22	21.875	21.375	21.125	20.75	3.54	10.782
2025/5/24 9:00	17	27.58	30.43	28.87	31.43	30.98	35.78	37.15	34.25	34.82	19.6875	18.125	19.75	21.125	21.75	21.9375	21.9375	21.8125	21.375	21.0625	20.75	3.564	10.647
2025/5/24 10:00	17	27.6	30.45	28.89	31.42	30.98	35.77	37.15	34.24	34.81	22.5625	18.8125	19.75	21	21.6875	21.9375	21.9375	21.8125	21.375	21.0625	20.75	3.57	10.422
2025/5/24 11:00	17.02	27.62	30.46	28.9	31.42	30.97	35.77	37.15	34.23	34.82	25.375	19.75	19.8125	20.875	21.625	21.875	21.875	21.8125	21.375	21.0625	20.75	3.576	10.341
2025/5/24 12:00	17.05	27.63	30.45	28.91	31.43	30.97	35.77	37.14	34.23	34.81	27.6875	20.8125	20.0625	20.875	21.5	21.8125	21.875	21.75	21.3125	21.0625	20.75	3.582	10.242
2025/5/24 13:00	17.03	27.65	30.45	28.91	31.42	30.97	35.76	37.14	34.23	34.8	29.8125	22	20.3125	20.875	21.5	21.75	21.8125	21.75	21.3125	21.0625	20.75	3.582	10.134
2025/5/24 14:00	17.04	27.65	30.46	28.93	31.41	30.98	35.76	37.14	34.23	34.81	31.3125	23.1875	20.75	20.9375	21.4375	21.6875	21.75	21.75	21.3125	21.0625	20.6875	3.582	10.278
2025/5/24 15:00	17.06	27.65	30.44	28.94	31.42	30.98	35.75	37.14	34.22	34.8	32.125	24.25	21.1875	21.0625	21.4375	21.625	21.75	21.6875	21.3125	21.0625	20.75	3.588	10.314
2025/5/24 16:00	17.07	27.64	30.44	28.97	31.39	30.98	35.74	37.15	34.21	34.8	32.3125	25.125	21.6875	21.125	21.375	21.625	21.6875	21.6875	21.25	21.0625	20.75	3.588	10.368
2025/5/24 17:00	17.07	27.64	30.43	28.97	31.37	30.97	35.75	37.15	34.21	34.79	31.6875	25.8125	22.1875	21.3125	21.4375	21.5625	21.6875	21.625	21.25	21.0625	20.75	3.588	10.287
2025/5/24 18:00	17.04	27.63	30.42	28.98	31.35	30.98	35.75	37.15	34.22	34.8	30.3125	26.125	22.625	21.5	21.4375	21.5625	21.625	21.625	21.25	21	20.6875	3.588	9.972
2025/5/24 19:00	17.02	27.6	30.41	28.98	31.36	30.99	35.75	37.15	34.22	34.8	27.875	26	23	21.75	21.5	21.5	21.5625	21.5625	21.1875	21	20.6875	3.576	9.423
2025/5/24 20:00	16.96	27.54	30.39	28.97	31.36	30.99	35.75	37.16	34.22	34.8	24.5625	25.4375	23.1875	21.9375	21.5625	21.5	21.5625	21.5625	21.1875	21	20.6875	3.582	0.351
2025/5/24 21:00	16.92	27.5	30.36	28.94	31.37	31	35.75	37.15	34.22	34.79	22.1875	24.5625	23.25	22.125	21.6875	21.5625	21.5	21.5	21.1875	21	20.6875	3.54	0.036
2025/5/24 22:00	16.91	27.48	30.31	28.9	31.37	30.99	35.74	37.16	34.22	34.8	20.3125	23.625	23.1875	22.25	21.75	21.5625	21.5	21.5	21.125	20.9375	20.6875	3.504	0.018
2025/5/24 23:00	16.88	27.46	30.29	28.87	31.38	30.97	35.75	37.16	34.22	34.79	19	22.8125	23	22.3125	21.8125	21.5625	21.5	21.4375	21.125	20.9375	20.6875	3.48	0.018
2025/5/25 0:00	16.91	27.43	30.27	28.82	31.38	30.97	35.74	37.14	34.21	34.79	17.9375	22	22.8125	22.375	21.875	21.625	21.5	21.4375	21.125	20.9375	20.6875	3.456	0.018
2025/5/25 1:00	16.91	27.42	30.25	28.78	31.38	30.95	35.74	37.14	34.2	34.79	17	21.25	22.5625	22.375	21.9375	21.625	21.5	21.4375	21.125	20.9375	20.6875	3.438	0.009
2025/5/25 2:00	16.87	27.41	30.23	28.76	31.36	30.94	35.73	37.15	34.21	34.78	16.3125	20.625	22.3125	22.3125	22	21.625	21.5	21.4375	21.0625	20.9375	20.6875	3.426	0.009
2025/5/25 3:00	16.91	27.42	30.23	28.73	31.35	30.94	35.72	37.14	34.2	34.79	15.75	20	22	22.25	22	21.6875	21.5	21.4375	21.0625	20.9375	20.625	3.408	0.009
2025/5/25 4:00	16.89	27.4	30.22	28.71	31.35	30.92	35.71	37.13	34.2	34.78	15.3125	19.5625	21.75	22.1875	22	21.6875	21.5	21.4375	21.0625	20.875	20.6875	3.396	0.009
2025/5/25 5:00	16.89	27.39	30.21	28.69	31.34	30.91	35.71	37.13	34.21	34.79	14.875	19.125	21.5	22.0625	22	21.6875	21.5	21.375	21.0625	20.875	20.625	3.39	4.518
2025/5/25 6:00	16.88	27.42	30.22	28.7	31.34	30.91	35.7	37.14	34.19	34.79	15.375	19	21.25	22	21.9375	21.75	21.5	21.375	21	20.875	20.625	3.396	5.895
2025/5/25 7:00	16.87	27.44	30.23	28.71	31.35	30.92	35.7	37.12	34.2	34.77	16.9375	19.1875	21.125	21.875	21.9375	21.6875	21.5	21.375	21	20.875	20.625	3.54	10.323
2025/5/25 8:00	16.86	27.44	30.22	28.72	31.37	30.92	35.7	37.14	34.19	34.77	18.125	19.25	20.9375	21.75	21.875	21.6875	21.5	21.375	21	20.875	20.625	3.552	10.485
2025/5/25 9:00	16.83	27.44	30.2	28.73	31.35	30.92	35.69	37.12	34.18	34.77	19.3125	19.5	20.8125	21.6875	21.8125	21.6875	21.5	21.375	21	20.875	20.625	3.558	10.485
2025/5/25 10:00	16.84	27.44	30.2	28.73	31.37	30.92	35.69	37.12	34.18	34.76	19.6875	19.6875	20.75	21.5625	21.8125	21.625	21.5	21.375	21	20.8125	20.625	3.57	10.557
2025/5/25 11:00	16.84	27.44	30.17	28.75	31.35	30.92	35.69	37.12	34.18	34.77	20.9375	20	20.6875	21.4375	21.75	21.6875	21.5	21.375	21	20.8125	20.5625	3.576	10.674
2025/5/25 11:59	16.83	27.43	30.14	28.77	31.35	30.91	35.69	37.11	34.18	34.76	22.8125	20.4375	20.75	21.375	21.6875	21.625	21.5	21.375	21	20.8125	20.625	3.582	10.638
2025/5/25 12:59	16.82	27.43	30.14	28.81	31.35	30.91	35.68	37.12	34.18	34.76	24	21	20.8125	21.375	21.625	21.625	21.5	21.375	20.9375	20.8125	20.5625	3.582	10.548
2025/5/25 13:59	16.82	27.42	30.1	28.79	31.36	30.91	35.69	37.12	34.17	34.75	24.75	21.5	21	21.3125	21.5625	21.5625	21.4375	21.3125	20.9375	20.8125	20.5625	3.582	10.503
2025/5/25 15:00	16.8	27.41	30.08	28.81	31.35	30.91	35.68	37.12	34.17	34.76	24.3125	21.9375	21.125	21.3125	21.5625	21.5625	21.5	21.3125	20.9375	20.8125	20.5625	3.582	10.368
2025/5/25 16:00	16.8	27.4	30.06	28.84	31.36	30.91	35.68	37.11	34.16	34.75	23.375	22.125	21.25	21.3125	21.5	21.5	21.4375	21.3125	20.9375	20.8125	20.5625	3.582	10.278
2025/5/25 16:59	16.81	27.38	30.03	28.85	31.35	30.91	35.66	37.11	34.17	34.74	22.6875	22.0625	21.4375	21.375	21.5	21.5	21.4375	21.3125	20.9375	20.8125	20.5625	3.576	10.044
2025/5/25 17:59	16.81	27.38	30.01	28.86	31.36	30.91	35.66	37.11	34.16	34.75	22.125	21.9375	21.5	21.4375	21.5	21.5	21.375	21.3125	20.9375	20.8125	20.5625	3.576	9.81
2025/5/25 18:59	16.76	27.37	29.99	28.86	31.35	30.91	35.66	37.11	34.17	34.75	21.5625	21.8125	21.5625	21.5	21.5	21.4375	21.375	21.3125	20.9375	20.75	20.5625	3.576	9.648
2025/5/25 19:59	16.78	27.36	30	28.86	31.35	30.9	35.65	37.11	34.17	34.75	20.9375	21.625	21.5625	21.5	21.5	21.4375	21.375	21.3125	20.9375	20.75	20.5625	3.582	0.333
2025/5/25 21:00	16.76	27.41	30.01	28.85	31.34	30.9	35.66	37.12	34.16	34.74	20.1875	21.375	21.5	21.5	21.5	21.4375	21.3125	21.25	20.875	20.75	20.5625	3.54	0.036
2025/5/25 22:00	16.74	27.38	30.01	28.85	31.35	30.9	35.66	37.1	34.16	34.74	19.25	21.0625	21.4375	21.5	21.5	21.375	21.3125	21.25	20.875	20.75	20.5625	3.504	0.027
2025/5/25 22:59	16.72	27.35	30.04	28.83	31.34	30.9	35.66	37.1	34.15	34.75	18.1875	20.6875	21.3125	21.5	21.5	21.4375	21.3125	21.25	20.875	20.75	20.5	3.48	0.018
2025/5/25 23:59	16.72	27.37	30.05	28.82	31.34	30.9	35.66	37.1	34.15	34.73	17.625	20.3125	21.25	21.5	21.5	21.375	21.3125	21.1875	20.875	20.75	20.5625	3.456	0.018
2025/5/26 0:59	16.67	27.34	30.1	28.81	31.33	30.89	35.65	37.1	34.15	34.73	17	19.875	21.125	21.4375	21.5	21.375	21.25	21.1875	20.875	20.75	20.5	3.438	0.009
2025/5/26 1:59	16.71	27.32	30.11	28.79	31.31	30.88	35.65	37.09	34.14	34.73	16.125	19.4375	20.9375	21.375	21.4375	21.375	21.25	21.1875	20.875	20.6875	20.5	3.42	0.009
2025/5/26 3:00	16.75	27.29	30.09	28.78	31.28	30.87	35.63	37.09	34.15	34.73	15.5	19	20.75	21.375	21.4375	21.375	21.25	21.1875	20.875	20.75	20.5	3.408	0.009
2025/5/26 4:00	16.73	27.29	30.13	28.75	31.28	30.86	35.62	37.09	34.14	34.73	14.9375	18.625	20.5625	21.25	21.4375	21.3125	21.25	21.1875	20.875	20.6875	20.5	3.396	0.009
2025/5/26 4:59	16.74	27.21	30.15	28.75	31.27	30.85	35.61	37.1	34.14	34.72	14.4375	18.25	20.375	21.1875	21.375	21.3125	21.25	21.1875	20.8125	20.6875	20.5	3.39	4.491
2025/5/26 7:00	16.73	27.24	30.2	28.75	31.27	30.85	35.61	37.09	34.12	34.72	15.875	18.1875	20.125	21	21.3125	21.3125	21.25	21.125	20.8125	20.6875	20.5	3.552	10.539
2025/5/26 8:00	16.74	27.14	30.23	28.76	31.28	30.86	35.6	37.07	34.13	34.72	18.5625	18.375	20	20.9375	21.25	21.25	21.1875	21.1875	20.8125	20.6875	20.5	3.546	10.647
2025/5/26 9:00	16.68	27.12	30.27	28.76	31.27	30.85	35.6	37.07	34.12	34.71	21.625	18.875	19.9375	20.8125	21.25	21.25	21.1875	21.125	20.8125	20.6875	20.5	3.564	10.602
2025/5/26 10:00	16.73	27.13	30.29	28.77	31.29	30.85	35.6	37.05	34.11	34.71	24.875	19.6875	19.9375	20.75	21.1875	21.1875	21.1875	21.125	20.8125	20.6875	20.5	3.576	10.395
2025/5/26 10:59	16.74	27.12	30.3	28.78	31.27	30.85	35.6	37.06	34.11	34.71	27.9375	20.6875	20.0625	20.6875	21.125	21.1875	21.1875	21.125	20.75	20.6875	20.5	3.582	10.224
2025/5/26 11:59	16.74	27.11	30.29	28.77	31.27	30.85	35.59	37.06	34.12	34.71	30.5	21.875	20.25	20.6875	21.0625	21.1875	21.1875	21.125	20.75	20.625	20.4375	3.582	10.152
2025/5/26 13:00	16.68	27.09	30.33	28.77	31.28	30.84	35.57	37.05	34.11	34.71	32.625	23.125	20.625	20.6875	21	21.125	21.125	21.125	20.75	20.625	20.4375	3.582	10.071
2025/5/26 14:00	16.64	27.05	30.3	28.78	31.28	30.84	35.56	37.06	34.11	34.7	34.25	24.4375	21.0625	20.75	21	21.125	21.125	21.125	20.75	20.625	20.4375	3.588	10.107
2025/5/26 15:00	16.59	27.01	30.28	28.78	31.29	30.83	35.57	37.05	34.1	34.7	35.0625	25.625	21.5625	20.875	21	21.0625	21.125	21.0625	20.75	20.625	20.4375	3.588	10.197
2025/5/26 16:00	16.49	26.96	30.24	28.78	31.29	30.84	35.55	37.05	34.1	34.69	34.8125	26.5	22.125	21.0625	21	21.0625	21.0625	21.0625	20.75	20.625	20.4375	3.588	10.233
2025/5/26 16:59	16.42	26.9	30.24	28.77	31.29	30.84	35.56	37.05	34.08	34.69	33.5625	27.0625	22.6875	21.3125	21.0625	21	21.0625	21	20.75	20.625	20.4375	3.588	10.215
2025/5/26 17:59	16.37	26.87	30.21	28.78	31.28	30.85	35.55	37.06	34.08	34.69	31.875	27.25	23.125	21.5625	21.125	21.0625	21	21	20.6875	20.625	20.4375	3.588	9.954
2025/5/26 18:59	16.28	26.85	30.18	28.78	31.29	30.85	35.55	37.07	34.09	34.69	29.5	27	23.4375	21.75	21.1875	21.0625	21	21	20.6875	20.5625	20.4375	3.576	9.216
2025/5/26 19:59	16.24	26.79	30.19	28.77	31.29	30.85	35.55	37.06	34.09	34.7	26.4375	26.4375	23.6875	22	21.3125	21.0625	21	21	20.6875	20.5625	20.4375	3.582	0.369
2025/5/26 20:59	16.25	26.74	30.15	28.75	31.3	30.85	35.54	37.06	34.08	34.7	24.125	25.6875	23.75	22.1875	21.4375	21.0625	21	20.9375	20.6875	20.5625	20.4375	3.54	0.036
2025/5/26 22:00	16.18	26.72	30.13	28.75	31.28	30.84	35.54	37.06	34.08	34.69	22.5625	24.875	23.6875	22.375	21.5	21.125	21	20.9375	20.6875	20.5625	20.4375	3.504	0.027
2025/5/26 23:00	16.13	26.68	30.1	28.74	31.27	30.85	35.55	37.05	34.09	34.69	21.3125	24.125	23.5625	22.4375	21.625	21.1875	21	20.9375	20.625	20.5625	20.4375	3.48	0.018
2025/5/27 0:00	16.1	26.67	30.08	28.72	31.27	30.84	35.54	37.07	34.08	34.68	20.375	23.4375	23.375	22.5	21.6875	21.25	21	20.9375	20.625	20.5625	20.375	3.456	0.018
2025/5/27 1:00	16.11	26.65	30.05	28.7	31.27	30.84	35.54	37.04	34.08	34.7	19.5	22.8125	23.1875	22.5625	21.8125	21.25	21	20.9375	20.625	20.5625	20.375	3.438	0.018
2025/5/27 2:00	16.12	26.63	30.05	28.68	31.26	30.83	35.54	37.05	34.08	34.68	18.875	22.25	22.9375	22.5	21.875	21.3125	21.0625	20.9375	20.625	20.5625	20.375	3.426	0.009
2025/5/27 3:00	16.15	26.63	30.01	28.68	31.24	30.82	35.53	37.04	34.07	34.7	18.25	21.6875	22.6875	22.5	21.875	21.375	21.0625	20.9375	20.625	20.5625	20.375	3.408	0.009
2025/5/27 4:00	16.13	26.61	30.01	28.66	31.23	30.82	35.53	37.04	34.07	34.68	17.75	21.25	22.5	22.375	21.9375	21.375	21.0625	20.9375	20.625	20.5625	20.375	3.396	0.009
2025/5/27 4:59	16.11	26.59	30	28.64	31.22	30.81	35.51	37.04	34.08	34.68	17.375	20.8125	22.25	22.3125	21.9375	21.4375	21.125	21	20.625	20.5	20.375	3.39	4.464
2025/5/27 5:59	16.11	26.61	29.99	28.64	31.22	30.8	35.52	37.04	34.08	34.67	17.625	20.625	22	22.25	21.9375	21.4375	21.125	20.9375	20.625	20.5	20.375	3.396	5.886
2025/5/27 6:59	16.1	26.6	30.01	28.64	31.22	30.8	35.51	37.03	34.08	34.68	18.9375	20.5625	21.875	22.1875	21.9375	21.5	21.125	20.9375	20.625	20.5	20.375	3.54	10.44
2025/5/27 7:59	16.05	26.61	30.06	28.64	31.22	30.79	35.5	37.03	34.07	34.67	21.0625	20.6875	21.6875	22.0625	21.875	21.5	21.1875	21	20.625	20.5	20.375	3.552	10.467
2025/5/27 9:00	16.1	26.61	30.06	28.64	31.22	30.79	35.5	37.04	34.07	34.67	23.1875	21.0625	21.625	22	21.875	21.5	21.1875	21	20.625	20.5	20.375	3.564	10.413
2025/5/27 10:00	16.07	26.59	30.11	28.64	31.2	30.78	35.5	37.03	34.06	34.67	26.625	21.6875	21.625	21.875	21.8125	21.5	21.1875	21	20.625	20.5	20.3125	3.576	10.251
2025/5/27 11:00	16.06	26.58	30.13	28.64	31.2	30.79	35.5	37.03	34.06	34.68	29.875	22.6875	21.6875	21.875	21.8125	21.5	21.1875	21	20.625	20.5	20.3125	3.582	10.089
2025/5/27 12:00	16.02	26.54	30.29	28.64	31.2	30.78	35.49	37.03	34.06	34.67	32.375	23.8125	21.875	21.8125	21.75	21.5	21.1875	21	20.625	20.5	20.3125	3.582	10.026
2025/5/27 13:00	15.95	26.49	30.3	28.65	31.19	30.79	35.48	37.02	34.04	34.67	33.875	25.0625	22.25	21.875	21.75	21.5	21.1875	21	20.625	20.5	20.3125	3.582	10.08
[truncated: 2,025 more rows]
